# Supplementary material for: Galbase: a comprehensive repository for integrating chicken multi-omics data
Source: BMC Genomics. 2022 May 12;23:364. doi: 10.1186/s12864-022-08598-2 (PMC9097087; doi:10.1186/s12864-022-08598-2)
Supplement: Supplementary file 1 — Additional file 1: [file 12864_2022_8598_MOESM1_ESM.xlsx]

## Sheet: Table S1
Table S1. Summary statistics of the 928 re-sequenced genomes used in this study
Num	Sample ID	Sex	Subspecies/population	Mapping rate	Depth	Sampling place	Sample name	Data sources
1	IDGGB_RJF01	Male	Gallus_gallus_bankiva	0.9859	4.242	Indonesia	ypt2808	ChickenSD database
2	IDGGB_RJF02	Male	Gallus_gallus_bankiva	0.9947	4.9124	Indonesia	ypt2812	ChickenSD database
3	IDGGB_RJF03	Male	Gallus_gallus_bankiva	0.995	4.7149	Indonesia	ypt2819	ChickenSD database
4	IDGGB_RJF04	Male	Gallus_gallus_bankiva	0.9948	4.1233	Indonesia	ypt2810	ChickenSD database
5	IDGGG_RJF01	Male	Gallus_gallus_gallus	0.9938	4.3219	Indonesia	BKL2	ChickenSD database
6	IDGGG_RJF02	Male	Gallus_gallus_gallus	0.9962	5.2425	Indonesia	ypt2813	ChickenSD database
7	IDGGG_RJF03	Male	Gallus_gallus_gallus	0.9962	4.9273	Indonesia	ypt2814	ChickenSD database
8	IDGGG_RJF04	Male	Gallus_gallus_gallus	0.9964	5.0398	Indonesia	ypt2815	ChickenSD database
9	IDGGG_RJF05	Female	Gallus_gallus_gallus	0.996	5.3585	Indonesia	ypt2816	ChickenSD database
10	IDGGG_RJF06	Male	Gallus_gallus_gallus	0.997	4.8419	Indonesia	ypt2817	ChickenSD database
11	CNGGJ_RJF01	Male	Gallus_gallus_jabouillei	0.9957	14.2836	Guangxi province, China	19297	ChickenSD database
12	CNGGJ_RJF02	Male	Gallus_gallus_jabouillei	0.9629	17.692	Hainan province, China	20736	ChickenSD database
13	CNGGJ_RJF03	Female	Gallus_gallus_jabouillei	0.9956	13.7452	Guangxi province, China	SAMN02486161	PRJNA232548
14	CNGGJ_RJF04	Female	Gallus_gallus_jabouillei	0.9935	5.4513	Guangxi province, China	ypt2781	ChickenSD database
15	CNGGJ_RJF05	Female	Gallus_gallus_jabouillei	0.9921	5.5387	Guangxi province, China	ypt2782	ChickenSD database
16	CNGGJ_RJF06	Female	Gallus_gallus_jabouillei	0.9932	4.7573	Guangxi province, China	ypt2783	ChickenSD database
17	CNGGJ_RJF07	Male	Gallus_gallus_jabouillei	0.9937	5.5533	Guangxi province, China	ypt2784	ChickenSD database
18	CNGGJ_RJF08	Female	Gallus_gallus_jabouillei	0.9941	6.3238	Guangxi province, China	ypt2785	ChickenSD database
19	CNGGJ_RJF09	Female	Gallus_gallus_jabouillei	0.9925	4.8497	Guangxi province, China	ypt2786	ChickenSD database
20	CNGGJ_RJF10	Male	Gallus_gallus_jabouillei	0.9927	4.7004	Guangxi province, China	ypt2787	ChickenSD database
21	CNGGJ_RJF11	Male	Gallus_gallus_jabouillei	0.9898	5.615	Guangxi province, China	ypt2788	ChickenSD database
22	CNGGJ_RJF12	Female	Gallus_gallus_jabouillei	0.9928	5.2459	Guangxi province, China	ypt2789	ChickenSD database
23	CNGGJ_RJF13	Female	Gallus_gallus_jabouillei	0.9895	5.7998	Guangxi province, China	ypt2790	ChickenSD database
24	CNGGJ_RJF14	Female	Gallus_gallus_jabouillei	0.9929	5.3753	Guangxi province, China	ypt2791	ChickenSD database
25	CNGGJ_RJF15	Male	Gallus_gallus_jabouillei	0.9944	5.2308	Guangxi province, China	ypt2792	ChickenSD database
26	CNGGJ_RJF16	Male	Gallus_gallus_jabouillei	0.9941	4.6307	Guangxi province, China	ypt2799	ChickenSD database
27	CNGGJ_RJF17	Female	Gallus_gallus_jabouillei	0.9939	6.2262	Guangxi province, China	ypt2800	ChickenSD database
28	CNGGJ_RJF18	Male	Gallus_gallus_jabouillei	0.9937	4.8919	Guangxi province, China	ypt2821	ChickenSD database
29	CNGGJ_RJF19	Female	Gallus_gallus_jabouillei	0.9927	4.7324	Guangxi province, China	ypt2822	ChickenSD database
30	CNGGJ_RJF20	Male	Gallus_gallus_jabouillei	0.9942	4.9072	Guangxi province, China	ypt2823	ChickenSD database
31	CNGGJ_RJF21	Male	Gallus_gallus_jabouillei	0.9895	4.7652	Guangxi province, China	ypt2824	ChickenSD database
32	CNGGJ_RJF22	Female	Gallus_gallus_jabouillei	0.9945	4.6382	Guangxi province, China	ypt2825	ChickenSD database
33	CNGGJ_RJF23	Female	Gallus_gallus_jabouillei	0.9931	5.6776	Guangxi province, China	ypt2826	ChickenSD database
34	CNGGJ_RJF24	Female	Gallus_gallus_jabouillei	0.9927	4.5888	Guangxi province, China	ypt2827	ChickenSD database
35	CNGGJ_RJF25	Male	Gallus_gallus_jabouillei	0.9944	4.7119	Guangxi province, China	ypt2828	ChickenSD database
36	CNGGJ_RJF26	Male	Gallus_gallus_jabouillei	0.9963	4.6585	Yunnan province, China	ypt3274A_L7_I011	ChickenSD database
37	CNGGJ_RJF27	Male	Gallus_gallus_jabouillei	0.9952	33.1471	Yunnan province, China	Yt540	ChickenSD database
38	INGGM_RJF01	Male	Gallus_gallus_murghi	0.994	5.273	India	Xcelris_10	ChickenSD database
39	INGGM_RJF02	Male	Gallus_gallus_murghi	0.9919	4.7442	India	Xcelris_101	ChickenSD database
40	INGGM_RJF03	Male	Gallus_gallus_murghi	0.9844	5.0425	India	Xcelris_104	ChickenSD database
41	INGGM_RJF04	Male	Gallus_gallus_murghi	0.9868	3.5489	India	Xcelris_105	ChickenSD database
42	INGGM_RJF05	Male	Gallus_gallus_murghi	0.9896	5.5152	India	Xcelris_112	ChickenSD database
43	INGGM_RJF06	Male	Gallus_gallus_murghi	0.9921	3.8485	India	Xcelris_113	ChickenSD database
44	INGGM_RJF07	Male	Gallus_gallus_murghi	0.988	4.7112	India	Xcelris_114	ChickenSD database
45	INGGM_RJF08	Male	Gallus_gallus_murghi	0.9778	4.2681	India	Xcelris_12	ChickenSD database
46	INGGM_RJF09	Male	Gallus_gallus_murghi	0.9895	4.3178	India	Xcelris_120	ChickenSD database
47	INGGM_RJF10	Male	Gallus_gallus_murghi	0.9879	5.3724	India	Xcelris_128	ChickenSD database
48	INGGM_RJF11	Male	Gallus_gallus_murghi	0.9881	4.5905	India	Xcelris_129	ChickenSD database
49	INGGM_RJF12	Male	Gallus_gallus_murghi	0.9891	4.52	India	Xcelris_13	ChickenSD database
50	INGGM_RJF13	Female	Gallus_gallus_murghi	0.9884	3.0904	India	Xcelris_137	ChickenSD database
51	INGGM_RJF14	Male	Gallus_gallus_murghi	0.9854	3.932	India	Xcelris_14	ChickenSD database
52	INGGM_RJF15	Female	Gallus_gallus_murghi	0.9774	3.2644	India	Xcelris_141	ChickenSD database
53	INGGM_RJF16	Female	Gallus_gallus_murghi	0.979	2.9767	India	Xcelris_142	ChickenSD database
54	INGGM_RJF17	Female	Gallus_gallus_murghi	0.9794	4.0972	India	Xcelris_143	ChickenSD database
55	INGGM_RJF18	Female	Gallus_gallus_murghi	0.9814	5.1587	India	Xcelris_144	ChickenSD database
56	INGGM_RJF19	Male	Gallus_gallus_murghi	0.9888	42.1414	India	Xcelris_219	ChickenSD database
57	INGGM_RJF20	Female	Gallus_gallus_murghi	0.9829	2.9979	India	Xcelris_221	ChickenSD database
58	INGGM_RJF21	Female	Gallus_gallus_murghi	0.9879	3.7201	India	Xcelris_222	ChickenSD database
59	INGGM_RJF22	Male	Gallus_gallus_murghi	0.9856	6.1371	India	Xcelris_224	ChickenSD database
60	INGGM_RJF23	Female	Gallus_gallus_murghi	0.9884	7.228	India	Xcelris_226	ChickenSD database
61	INGGM_RJF24	Male	Gallus_gallus_murghi	0.992	5.8017	India	Xcelris_227	ChickenSD database
62	INGGM_RJF25	Male	Gallus_gallus_murghi	0.9686	2.2479	India	Xcelris_275	ChickenSD database
63	INGGM_RJF26	Male	Gallus_gallus_murghi	0.9724	2.6894	India	Xcelris_276	ChickenSD database
64	INGGM_RJF27	Male	Gallus_gallus_murghi	0.983	5.3261	India	Xcelris_278	ChickenSD database
65	INGGM_RJF28	Male	Gallus_gallus_murghi	0.981	4.695	India	Xcelris_279	ChickenSD database
66	INGGM_RJF29	Female	Gallus_gallus_murghi	0.9804	4.4915	India	Xcelris_280	ChickenSD database
67	INGGM_RJF30	Female	Gallus_gallus_murghi	0.9649	2.3014	India	Xcelris_282	ChickenSD database
68	INGGM_RJF31	Female	Gallus_gallus_murghi	0.9937	3.936	India	Xcelris_3	ChickenSD database
69	INGGM_RJF32	Male	Gallus_gallus_murghi	0.9807	2.1929	India	Xcelris_331	ChickenSD database
70	INGGM_RJF33	Female	Gallus_gallus_murghi	0.9923	3.2239	India	Xcelris_332	ChickenSD database
71	INGGM_RJF34	Male	Gallus_gallus_murghi	0.9908	5.9089	India	Xcelris_333	ChickenSD database
72	INGGM_RJF35	Female	Gallus_gallus_murghi	0.9894	5.4338	India	Xcelris_335	ChickenSD database
73	INGGM_RJF36	Female	Gallus_gallus_murghi	0.9867	4.3675	India	Xcelris_336	ChickenSD database
74	INGGM_RJF37	Male	Gallus_gallus_murghi	0.9874	3.0981	India	Xcelris_339	ChickenSD database
75	INGGM_RJF38	Male	Gallus_gallus_murghi	0.9909	3.45	India	Xcelris_340	ChickenSD database
76	INGGM_RJF39	Male	Gallus_gallus_murghi	0.9901	3.7442	India	Xcelris_341	ChickenSD database
77	INGGM_RJF40	Male	Gallus_gallus_murghi	0.973	2.5677	India	Xcelris_36	ChickenSD database
78	INGGM_RJF41	Female	Gallus_gallus_murghi	0.9877	3.5949	India	Xcelris_377	ChickenSD database
79	INGGM_RJF42	Male	Gallus_gallus_murghi	0.9905	5.561	India	Xcelris_378	ChickenSD database
80	INGGM_RJF43	Female	Gallus_gallus_murghi	0.9905	4.2381	India	Xcelris_379	ChickenSD database
81	INGGM_RJF44	Male	Gallus_gallus_murghi	0.9793	3.2738	India	Xcelris_380	ChickenSD database
82	INGGM_RJF45	Male	Gallus_gallus_murghi	0.9904	4.2409	India	Xcelris_381	ChickenSD database
83	INGGM_RJF46	Male	Gallus_gallus_murghi	0.9836	2.8767	India	Xcelris_382	ChickenSD database
84	INGGM_RJF47	Male	Gallus_gallus_murghi	0.9861	3.049	India	Xcelris_383	ChickenSD database
85	INGGM_RJF48	Male	Gallus_gallus_murghi	0.9852	3.424	India	Xcelris_384	ChickenSD database
86	INGGM_RJF49	Female	Gallus_gallus_murghi	0.9803	3.7709	India	Xcelris_385	ChickenSD database
87	INGGM_RJF50	Male	Gallus_gallus_murghi	0.9639	3.3778	India	Xcelris_392	ChickenSD database
88	INGGM_RJF51	Male	Gallus_gallus_murghi	0.9805	4.4302	India	Xcelris_44	ChickenSD database
89	INGGM_RJF52	Male	Gallus_gallus_murghi	0.9913	3.6318	India	Xcelris_5	ChickenSD database
90	INGGM_RJF53	Male	Gallus_gallus_murghi	0.9818	4.9087	India	Xcelris_67	ChickenSD database
91	INGGM_RJF54	Male	Gallus_gallus_murghi	0.9912	5.5973	India	Xcelris_7	ChickenSD database
92	INGGM_RJF55	Male	Gallus_gallus_murghi	0.9782	6.0787	India	Xcelris_77	ChickenSD database
93	INGGM_RJF56	Male	Gallus_gallus_murghi	0.9918	3.1672	India	Xcelris_8	ChickenSD database
94	INGGM_RJF57	Male	Gallus_gallus_murghi	0.9883	4.8195	India	Xcelris_84	ChickenSD database
95	INGGM_RJF58	Male	Gallus_gallus_murghi	0.9888	4.8699	India	Xcelris_90	ChickenSD database
96	INGGM_RJF59	Female	Gallus_gallus_murghi	0.9916	5.8796	India	Xcelris_98	ChickenSD database
97	INGGM_RJF60	Male	Gallus_gallus_murghi	0.9793	6.4073	India	Xcelris_MT-134	ChickenSD database
98	INGGM_RJF61	Male	Gallus_gallus_murghi	0.9795	5.5489	India	Xcelris_MT-18	ChickenSD database
99	INGGM_RJF62	Male	Gallus_gallus_murghi	0.9731	2.316	India	Xcelris_MT-38	ChickenSD database
100	INGGM_RJF63	Male	Gallus_gallus_murghi	0.9691	2.1592	India	Xcelris_MT-46	ChickenSD database
101	INGGM_RJF64	Female	Gallus_gallus_murghi	0.9729	3.2311	India	Xcelris_MT-48	ChickenSD database
102	INGGM_RJF65	Male	Gallus_gallus_murghi	0.9676	3.9818	India	Xcelris_MT-6	ChickenSD database
103	INGGM_RJF66	Female	Gallus_gallus_murghi	0.9788	5.0367	India	Xcelris_MT-85	ChickenSD database
104	INGGM_RJF67	Male	Gallus_gallus_murghi	0.9674	3.7263	India	Xcelris_MT-9	ChickenSD database
105	INGGM_RJF68	Male	Gallus_gallus_murghi	0.9789	3.8181	India	Xcelris_MT-99	ChickenSD database
106	CNGGS_RJF01	Female	Gallus_gallus_spadiceus	0.9948	24.1417	Yunnan province, China	18833	ChickenSD database
107	CNGGS_RJF02	Female	Gallus_gallus_spadiceus	0.9868	12.4665	Yunnan province, China	19912	ChickenSD database
108	CNGGS_RJF03	Male	Gallus_gallus_spadiceus	0.9971	4.4113	Yunnan province, China	ypt3001	ChickenSD database
109	CNGGS_RJF04	Male	Gallus_gallus_spadiceus	0.9982	5.0316	Yunnan province, China	ypt3002	ChickenSD database
110	CNGGS_RJF05	Male	Gallus_gallus_spadiceus	0.9983	5.7232	Yunnan province, China	ypt3003	ChickenSD database
111	CNGGS_RJF06	Male	Gallus_gallus_spadiceus	0.9981	4.6382	Yunnan province, China	ypt3004	ChickenSD database
112	CNGGS_RJF07	Male	Gallus_gallus_spadiceus	0.998	4.8328	Yunnan province, China	ypt3005	ChickenSD database
113	CNGGS_RJF08	Male	Gallus_gallus_spadiceus	0.9979	5.0721	Yunnan province, China	ypt3006	ChickenSD database
114	CNGGS_RJF09	Female	Gallus_gallus_spadiceus	0.9981	5.1226	Yunnan province, China	ypt3007	ChickenSD database
115	CNGGS_RJF10	Female	Gallus_gallus_spadiceus	0.9982	5.196	Yunnan province, China	ypt3008	ChickenSD database
116	CNGGS_RJF11	Female	Gallus_gallus_spadiceus	0.998	4.736	Yunnan province, China	ypt3009	ChickenSD database
117	CNGGS_RJF12	Male	Gallus_gallus_spadiceus	0.9979	4.4384	Yunnan province, China	ypt3010	ChickenSD database
118	CNGGS_RJF13	Male	Gallus_gallus_spadiceus	0.998	4.6843	Yunnan province, China	ypt3011	ChickenSD database
119	CNGGS_RJF14	Male	Gallus_gallus_spadiceus	0.9975	4.6166	Yunnan province, China	ypt3012	ChickenSD database
120	CNGGS_RJF15	Male	Gallus_gallus_spadiceus	0.9977	4.6944	Yunnan province, China	ypt3016	ChickenSD database
121	CNGGS_RJF16	Male	Gallus_gallus_spadiceus	0.9981	4.4148	Yunnan province, China	ypt3017	ChickenSD database
122	CNGGS_RJF17	Male	Gallus_gallus_spadiceus	0.998	4.5486	Yunnan province, China	ypt3028	ChickenSD database
123	CNGGS_RJF18	Female	Gallus_gallus_spadiceus	0.9977	5.0924	Yunnan province, China	ypt3038	ChickenSD database
124	CNGGS_RJF19	Female	Gallus_gallus_spadiceus	0.998	4.8902	Yunnan province, China	ypt3040	ChickenSD database
125	CNGGS_RJF20	Female	Gallus_gallus_spadiceus	0.9978	4.4011	Yunnan province, China	ypt3041	ChickenSD database
126	CNGGS_RJF21	Male	Gallus_gallus_spadiceus	0.9976	5.0522	Yunnan province, China	ypt3042	ChickenSD database
127	CNGGS_RJF22	Male	Gallus_gallus_spadiceus	0.9975	4.5716	Yunnan province, China	ypt3043	ChickenSD database
128	CNGGS_RJF23	Female	Gallus_gallus_spadiceus	0.9974	4.7712	Yunnan province, China	ypt3044	ChickenSD database
129	CNGGS_RJF24	Male	Gallus_gallus_spadiceus	0.9968	4.8643	Yunnan province, China	ypt3045	ChickenSD database
130	CNGGS_RJF25	Male	Gallus_gallus_spadiceus	0.998	4.9017	Yunnan province, China	ypt3046	ChickenSD database
131	CNGGS_RJF26	Male	Gallus_gallus_spadiceus	0.9979	5.2354	Yunnan province, China	ypt3047	ChickenSD database
132	CNGGS_RJF27	Male	Gallus_gallus_spadiceus	0.9979	4.7171	Yunnan province, China	ypt3050	ChickenSD database
133	CNGGS_RJF28	Male	Gallus_gallus_spadiceus	0.9979	5.1817	Yunnan province, China	ypt3051	ChickenSD database
134	CNGGS_RJF29	Female	Gallus_gallus_spadiceus	0.9979	4.9017	Yunnan province, China	ypt3052	ChickenSD database
135	CNGGS_RJF30	Male	Gallus_gallus_spadiceus	0.9903	4.82	Yunnan province, China	ypt3061	ChickenSD database
136	CNGGS_RJF31	Female	Gallus_gallus_spadiceus	0.9956	5.0306	Yunnan province, China	ypt3069	ChickenSD database
137	CNGGS_RJF32	Female	Gallus_gallus_spadiceus	0.9978	4.8706	Yunnan province, China	ypt3072	ChickenSD database
138	CNGGS_RJF33	Female	Gallus_gallus_spadiceus	0.9935	10.2754	Yunnan province, China	Ypt570	ChickenSD database
139	INGGS_RJF01	Male	Gallus_gallus_spadiceus	0.9798	5.2818	India	Xcelris_174	ChickenSD database
140	INGGS_RJF02	Male	Gallus_gallus_spadiceus	0.9767	3.0847	India	Xcelris_175	ChickenSD database
141	INGGS_RJF03	Male	Gallus_gallus_spadiceus	0.968	3.0107	India	Xcelris_176	ChickenSD database
142	THGGS_RJF01	Male	Gallus_gallus_spadiceus	0.9955	4.877	Thailand	ypt2887	ChickenSD database
143	THGGS_RJF02	Female	Gallus_gallus_spadiceus	0.9962	4.3513	Thailand	ypt2888	ChickenSD database
144	THGGS_RJF03	Male	Gallus_gallus_spadiceus	0.9972	4.8564	Thailand	ypt2889	ChickenSD database
145	THGGS_RJF04	Male	Gallus_gallus_spadiceus	0.9968	4.7917	Thailand	ypt2890_L3_I040	ChickenSD database
146	THGGS_RJF05	Male	Gallus_gallus_spadiceus	0.997	4.5127	Thailand	ypt2891_L3_I041	ChickenSD database
147	THGGS_RJF06	Female	Gallus_gallus_spadiceus	0.9967	4.5053	Thailand	ypt2892	ChickenSD database
148	THGGS_RJF07	Female	Gallus_gallus_spadiceus	0.9968	5.3463	Thailand	ypt2893_L3_I025	ChickenSD database
149	THGGS_RJF08	Female	Gallus_gallus_spadiceus	0.9966	4.9693	Thailand	ypt2894	ChickenSD database
150	THGGS_RJF09	Female	Gallus_gallus_spadiceus	0.9963	5.1602	Thailand	ypt2895_L3_I026	ChickenSD database
151	IDGGD_LOC01	Male	Indonesia_Native_Chicken	0.9948	5.4313	Indonesia	ypt2163	ChickenSD database
152	IDGGD_LOC02	Male	Indonesia_Native_Chicken	0.9953	6.7333	Indonesia	ypt2164	ChickenSD database
153	IDGGD_LOC03	Male	Indonesia_Native_Chicken	0.9907	4.7166	Indonesia	ypt2165	ChickenSD database
154	IDGGD_LOC04	Male	Indonesia_Native_Chicken	0.9945	7.5626	Indonesia	ypt2166	ChickenSD database
155	IDGGD_LOC05	Female	Indonesia_Native_Chicken	0.9947	6.9462	Indonesia	ypt2167	ChickenSD database
156	IDGGD_LOC06	Female	Indonesia_Native_Chicken	0.9942	5.8834	Indonesia	ypt2168	ChickenSD database
157	IDGGD_LOC07	Male	Indonesia_Native_Chicken	0.9945	5.5778	Indonesia	ypt2169	ChickenSD database
158	IDGGD_LOC08	Male	Indonesia_Native_Chicken	0.9945	5.2958	Indonesia	ypt2170	ChickenSD database
159	IDGGD_LOC09	Male	Indonesia_Native_Chicken	0.9947	5.8655	Indonesia	ypt2171	ChickenSD database
160	IDGGD_LOC10	Male	Indonesia_Native_Chicken	0.9947	5.92	Indonesia	ypt2172	ChickenSD database
161	IDGGD_LOC11	Male	Indonesia_Native_Chicken	0.995	5.644	Indonesia	ypt2173	ChickenSD database
162	IDGGD_LOC12	Male	Indonesia_Native_Chicken	0.9952	6.464	Indonesia	ypt2174	ChickenSD database
163	IDGGD_LOC13	Female	Indonesia_Native_Chicken	0.9931	6.1358	Indonesia	ypt2175	ChickenSD database
164	IDGGD_LOC14	Female	Indonesia_Native_Chicken	0.9949	5.913	Indonesia	ypt2176	ChickenSD database
165	IDGGD_LOC15	Female	Indonesia_Native_Chicken	0.9947	6.0653	Indonesia	ypt2177	ChickenSD database
166	IDGGD_LOC16	Female	Indonesia_Native_Chicken	0.9944	6.0326	Indonesia	ypt2178	ChickenSD database
167	IDGGD_LOC17	Female	Indonesia_Native_Chicken	0.9946	6.2303	Indonesia	ypt2184	ChickenSD database
168	IDGGD_LOC18	Female	Indonesia_Native_Chicken	0.9947	5.5504	Indonesia	ypt2185	ChickenSD database
169	IDGGD_LOC19	Female	Indonesia_Native_Chicken	0.9927	7.2246	Indonesia	ypt2186	ChickenSD database
170	IDGGD_LOC20	Female	Indonesia_Native_Chicken	0.9932	6.4279	Indonesia	ypt2187	ChickenSD database
171	IDGGD_LOC21	Male	Indonesia_Native_Chicken	0.9944	6.1915	Indonesia	ypt2189	ChickenSD database
172	IDGGD_LOC22	Male	Indonesia_Native_Chicken	0.9951	6.0581	Indonesia	ypt2190	ChickenSD database
173	IDGGD_LOC23	Female	Indonesia_Native_Chicken	0.9947	6.2331	Indonesia	ypt2191	ChickenSD database
174	IDGGD_LOC24	Female	Indonesia_Native_Chicken	0.9943	4.8749	Indonesia	ypt2200	ChickenSD database
175	IDGGD_LOC25	Female	Indonesia_Native_Chicken	0.9933	4.7076	Indonesia	ypt2201	ChickenSD database
176	IDGGD_LOC26	Female	Indonesia_Native_Chicken	0.9948	4.6491	Indonesia	ypt2205	ChickenSD database
177	IDGGD_LOC27	Female	Indonesia_Native_Chicken	0.9927	6.3194	Indonesia	ypt2209	ChickenSD database
178	IDGGD_LOC28	Male	Indonesia_Native_Chicken	0.9945	6.0485	Indonesia	ypt2214	ChickenSD database
179	IDGGD_LOC29	Male	Indonesia_Native_Chicken	0.9949	5.8107	Indonesia	ypt2215	ChickenSD database
180	IDGGD_LOC30	Male	Indonesia_Native_Chicken	0.9942	5.1568	Indonesia	ypt2216	ChickenSD database
181	IDGGD_LOC31	Male	Indonesia_Native_Chicken	0.9945	5.4377	Indonesia	ypt2217	ChickenSD database
182	IDGGD_LOC32	Male	Indonesia_Native_Chicken	0.9948	4.9196	Indonesia	ypt2218	ChickenSD database
183	IDGGD_LOC33	Male	Indonesia_Native_Chicken	0.9945	4.9771	Indonesia	ypt2219	ChickenSD database
184	IDGGD_LOC34	Male	Indonesia_Native_Chicken	0.9964	5.0546	Indonesia	ypt2220	ChickenSD database
185	IDGGD_LOC35	Male	Indonesia_Native_Chicken	0.9948	5.984	Indonesia	ypt2221	ChickenSD database
186	IDGGD_LOC36	Male	Indonesia_Native_Chicken	0.9945	5.2808	Indonesia	ypt2222	ChickenSD database
187	THGGD_LOC01	Male	Thailand_Native_Chicken	0.9957	4.9378	Thailand	ypt2860	ChickenSD database
188	THGGD_LOC02	Female	Thailand_Native_Chicken	0.996	5.2308	Thailand	ypt2861	ChickenSD database
189	THGGD_LOCGF01	Male	Thailand_Native_Chicken	0.9961	4.9619	Thailand	ypt2862	ChickenSD database
190	THGGD_LOCGF02	Female	Thailand_Native_Chicken	0.9963	4.6619	Thailand	ypt2863	ChickenSD database
191	THGGD_LOCGF03	Male	Thailand_Native_Chicken	0.9965	4.5868	Thailand	ypt2870	ChickenSD database
192	THGGD_LOCGF04	Female	Thailand_Native_Chicken	0.9966	4.9718	Thailand	ypt2871	ChickenSD database
193	VNGGD_LOC01	Male	Vietnam_Native_Chicken	0.9968	4.3887	Vietnam	ypt2041_L6_I002	ChickenSD database
194	VNGGD_LOC02	Male	Vietnam_Native_Chicken	0.9966	5.6216	Vietnam	ypt2043_L1_I037	ChickenSD database
195	VNGGD_LOC03	Female	Vietnam_Native_Chicken	0.9967	4.5573	Vietnam	ypt2051_L3_I003	ChickenSD database
196	VNGGD_LOC04	Female	Vietnam_Native_Chicken	0.9967	4.7386	Vietnam	ypt2053_L6_I004	ChickenSD database
197	VNGGD_LOC05	Female	Vietnam_Native_Chicken	0.9966	4.5591	Vietnam	ypt2063_L6_I005	ChickenSD database
198	VNGGD_LOC06	Male	Vietnam_Native_Chicken	0.9966	4.3425	Vietnam	ypt2069_L6_I006	ChickenSD database
199	VNGGD_LOC07	Female	Vietnam_Native_Chicken	0.9962	5.2769	Vietnam	ypt2071_L1_I038	ChickenSD database
200	CNGGD_WC01	Female	Wenchang_Chicken	0.9968	12.4272	Hainan province, China	SAMN02486165	PRJNA232548
201	CNGGD_YNGF03	Male	Yunnan_Chicken	0.9952	14.8185	Yunnan province, China	Yt526	ChickenSD database
202	CNGGD_YNGF04	Female	Yunnan_Chicken	0.9913	36.5537	Yunnan province, China	Yt527	ChickenSD database
203	CNGGD_YNGF06	Female	Yunnan_Chicken	0.9759	20.1071	Yunnan province, China	Yt529	ChickenSD database
204	CNGGD_YNGF07	Male	Yunnan_Chicken	0.9935	21.4749	Yunnan province, China	Yt530	ChickenSD database
205	CNGGD_AJ01	Female	Yunnan_Chicken	0.9886	6.0461	Yunnan province, China	Ypt575	ChickenSD database
206	CNGGD_AJ02	Male	Yunnan_Chicken	0.9941	7.3347	Yunnan province, China	Ypt576	ChickenSD database
207	CNGGD_AJ03	Female	Yunnan_Chicken	0.9935	7.4407	Yunnan province, China	Ypt577	ChickenSD database
208	CNGGD_BNMN01	Female	Yunnan_Chicken	0.9934	4.67	Yunnan province, China	ypt984	ChickenSD database
209	CNGGD_YNLOC01	Male	Yunnan_Chicken	0.9924	23.4366	Yunnan province, China	Yt516	ChickenSD database
210	CNGGD_YNLOC02	Female	Yunnan_Chicken	0.994	16.4512	Yunnan province, China	Yt517	ChickenSD database
211	CNGGD_YNLOC03	Male	Yunnan_Chicken	0.9886	16.3631	Yunnan province, China	Yt518	ChickenSD database
212	CNGGD_YJWG01	Female	Yunnan_Chicken	0.9924	4.5482	Yunnan province, China	yptwj	ChickenSD database
213	CNGGD_DWSGF01	Male	Xishuangbanna_Game_Chicken	0.9916	7.1378	Yunnan province, China	YPt565	ChickenSD database
214	CNGGD_YNLOC04	Female	Xishuangbanna_Game_Chicken	0.9947	15.7514	Yunnan province, China	Yt519	ChickenSD database
215	CNGGD_YNLOC05	Female	Xishuangbanna_Game_Chicken	0.9921	26.2478	Yunnan province, China	Yt520	ChickenSD database
216	CNGGD_YNLOC06	Female	Xishuangbanna_Game_Chicken	0.9845	12.8677	Yunnan province, China	Yt521	ChickenSD database
217	CNGGD_YNLOC07	Male	Xishuangbanna_Game_Chicken	0.9948	16.9442	Yunnan province, China	Yt522	ChickenSD database
218	CNGGD_YNLOC08	Male	Xishuangbanna_Game_Chicken	0.9897	9.7062	Yunnan province, China	Yt523	ChickenSD database
219	CNGGD_YNGF01	Male	Xishuangbanna_Game_Chicken	0.9952	18.2053	Yunnan province, China	Yt524	ChickenSD database
220	CNGGD_YNGF02	Female	Xishuangbanna_Game_Chicken	0.9802	19.8287	Yunnan province, China	Yt525	ChickenSD database
221	CNGGD_YNGF05	Male	Xishuangbanna_Game_Chicken	0.9915	16.228	Yunnan province, China	Yt528	ChickenSD database
222	CNGGD_YNGF08	Male	Xishuangbanna_Game_Chicken	0.9953	23.2651	Yunnan province, China	Yt531	ChickenSD database
223	CNGGD_NX01	Female	Nixi_Chicken	0.9977	5.144	Yunnan province, China	ypt3133	ChickenSD database
224	CNGGD_NX02	Female	Nixi_Chicken	0.9982	4.6605	Yunnan province, China	ypt3134	ChickenSD database
225	CNGGD_NX03	Female	Nixi_Chicken	0.998	4.7646	Yunnan province, China	ypt3135	ChickenSD database
226	CNGGD_NX04	Male	Nixi_Chicken	0.9979	4.9214	Yunnan province, China	ypt3136	ChickenSD database
227	CNGGD_NX05	Male	Nixi_Chicken	0.9969	5.0663	Yunnan province, China	ypt3137	ChickenSD database
228	CNGGD_NX06	Male	Nixi_Chicken	0.9973	4.992	Yunnan province, China	ypt3138	ChickenSD database
229	CNGGD_NX07	Male	Nixi_Chicken	0.9965	4.6894	Yunnan province, China	ypt3139	ChickenSD database
230	CNGGD_NX08	Male	Nixi_Chicken	0.9978	4.4983	Yunnan province, China	ypt3140	ChickenSD database
231	CNGGD_NX09	Male	Nixi_Chicken	0.9981	4.8228	Yunnan province, China	ypt3141	ChickenSD database
232	CNGGD_NX10	Female	Nixi_Chicken	0.9966	5.0564	Yunnan province, China	ypt3142	ChickenSD database
233	CNGGD_NX11	Female	Nixi_Chicken	0.9967	4.8643	Yunnan province, China	ypt3143	ChickenSD database
234	CNGGD_NX12	Female	Nixi_Chicken	0.9968	4.549	Yunnan province, China	ypt3144_L3_I039	ChickenSD database
240	CNGGD_DL01	Male	Dulong_Chicken	0.9966	5.137	Dulong,Yunnan province, China	ypt3145	ChickenSD database
241	CNGGD_DL02	Male	Dulong_Chicken	0.9967	5.1465	Dulong,Yunnan province, China	ypt3146	ChickenSD database
237	CNGGD_DL03	Male	Dulong_Chicken	0.9982	4.8905	Dulong,Yunnan province, China	ypt51_L2_I031	ChickenSD database
238	CNGGD_DL04	Male	Dulong_Chicken	0.9978	5.1992	Dulong,Yunnan province, China	ypt53_L2_I032	ChickenSD database
239	CNGGD_DL05	Female	Dulong_Chicken	0.9979	5.2322	Dulong,Yunnan province, China	ypt55_L1_I033	ChickenSD database
235	CNGGD_DL06	Male	Dulong_Chicken	0.998	4.8505	Dulong,Yunnan province, China	ypt47_L2_I029	ChickenSD database
236	CNGGD_DL07	Female	Dulong_Chicken	0.9976	4.9632	Dulong,Yunnan province, China	ypt50_L2_I030	ChickenSD database
242	CNGGD_DWS01	Female	Daweishan_Mini_Chicken	0.9957	7.304	Daweishan, Yunnan, China	Ypt566	ChickenSD database
243	CNGGD_DWS02	Male	Daweishan_Mini_Chicken	0.9894	5.3619	Daweishan, Yunnan, China	Ypt567	ChickenSD database
244	CNGGD_DWS03	Male	Daweishan_Mini_Chicken	0.9944	9.1629	Daweishan, Yunnan, China	Ypt568	ChickenSD database
245	CNGGD_DWS04	Male	Daweishan_Mini_Chicken	0.9943	6.4571	Daweishan, Yunnan, China	Ypt569	ChickenSD database
246	CNGGD_DWS05	Female	Daweishan_Mini_Chicken	0.9936	3.8372	Daweishan, Yunnan, China	Ypt571	ChickenSD database
247	CNGGD_DWS06	Female	Daweishan_Mini_Chicken	0.9918	5.7593	Daweishan, Yunnan, China	Ypt572	ChickenSD database
248	CNGGD_DWS07	Female	Daweishan_Mini_Chicken	0.995	4.645	Daweishan, Yunnan, China	Ypt573	ChickenSD database
249	CNGGD_DWS08	Female	Daweishan_Mini_Chicken	0.9914	5.8296	Daweishan, Yunnan, China	Ypt574	ChickenSD database
250	CNGGD_GXLOC01	Female	Guangxi_Chicken	0.9938	4.911	Guangxi province, China	ypt2831	ChickenSD database
251	CNGGD_GXLOC02	Male	Guangxi_Chicken	0.9934	4.4492	Guangxi province, China	ypt2832	ChickenSD database
252	CNGGD_GXLOC03	Male	Guangxi_Chicken	0.994	4.8383	Guangxi province, China	ypt2842	ChickenSD database
253	CNGGD_GXLOC04	Male	Guangxi_Chicken	0.9941	4.6788	Guangxi province, China	ypt2843	ChickenSD database
254	CNGGD_GXLOC05	Female	Guangxi_Chicken	0.9931	4.7388	Guangxi province, China	ypt2849	ChickenSD database
255	CNGGD_GXLOC06	Female	Guangxi_Chicken	0.995	4.7596	Guangxi province, China	ypt2859	ChickenSD database
256	CNGGD_HX01	Female	Guangzhou_Chicken	0.9726	4.3796	Guangdong province, China	Ypt642	ChickenSD database
257	CNGGD_HX02	Male	Guangzhou_Chicken	0.9766	6.3101	Guangdong province, China	Ypt643	ChickenSD database
258	CNGGD_QY01	Male	Guangzhou_Chicken	0.9746	5.1762	Guangdong province, China	Ypt647	ChickenSD database
259	CNGGD_QY02	Female	Guangzhou_Chicken	0.988	10.8294	Guangdong province, China	YPt648	ChickenSD database
260	CNGGD_XH01	Male	Guangzhou_Chicken	0.9851	7.7934	Guangdong province, China	Ypt645	ChickenSD database
261	CNGGD_XH02	Female	Guangzhou_Chicken	0.9757	7.1208	Guangdong province, China	Ypt646	ChickenSD database
262	CNGGD_SK01	Female	Jiangxi_Silkies	0.9944	9.8375	Jiangxi province, China	SAMN02486163	PRJNA232548
263	CNGGD_SK02	Male	Jiangxi_Silkies	0.996	9.169	Jiangxi province, China	S-f1_L4_I106	ChickenSD database
264	CNGGD_SK03	Female	Jiangxi_Silkies	0.9958	9.8921	Jiangxi province, China	S-f2_I107	ChickenSD database
265	CNGGD_SK04	Female	Jiangxi_Silkies	0.9959	10.1391	Jiangxi province, China	S-f3_I108	ChickenSD database
266	CNGGD_SK05	Female	Jiangxi_Silkies	0.9959	9.3289	Jiangxi province, China	S-f4_L4_I109	ChickenSD database
267	CNGGD_SK06	Male	Jiangxi_Silkies	0.9926	9.7186	Jiangxi province, China	Silkia	ChickenSD database
268	CNGGD_SK07	Male	Jiangxi_Silkies	0.9961	10.0144	Jiangxi province, China	S-m1_I101	ChickenSD database
269	CNGGD_SK08	Male	Jiangxi_Silkies	0.9967	9.952	Jiangxi province, China	S-m2_I102	ChickenSD database
270	CNGGD_SK09	Male	Jiangxi_Silkies	0.9963	10.1007	Jiangxi province, China	S-m3_I103	ChickenSD database
271	CNGGD_SK10	Male	Jiangxi_Silkies	0.9965	9.4423	Jiangxi province, China	S-m4_L2_I104	ChickenSD database
272	CNGGD_SK11	Male	Jiangxi_Silkies	0.9962	10.2357	Jiangxi province, China	S-m5_I105	ChickenSD database
273	CNGGD_SK12	Male	Jiangxi_Silkies	0.9804	5.4458	Jiangxi province, China	Ypt622	ChickenSD database
274	CNGGD_SK13	Female	Jiangxi_Silkies	0.986	5.8582	Jiangxi province, China	Ypt623	ChickenSD database
275	CNGGD_SK14	Female	Jiangxi_Silkies	0.9919	4.1532	Jiangxi province, China	Ypt624	ChickenSD database
276	CNGGD_SK15	Female	Jiangxi_Silkies	0.9917	7.8477	Jiangxi province, China	Ypt626	ChickenSD database
277	CNGGD_SK16	Female	Jiangxi_Silkies	0.994	7.4087	Jiangxi province, China	YPt637	ChickenSD database
278	CNGGD_SK17	Female	Jiangxi_Silkies	0.9935	11.2952	Jiangxi province, China	Ypt638	ChickenSD database
279	CNGGD_SK18	Female	Jiangxi_Silkies	0.9929	6.169	Jiangxi province, China	Ypt640	ChickenSD database
280	CNGGD_SK19	Female	Jiangxi_Silkies	0.9936	7.599	Jiangxi province, China	YPt641	ChickenSD database
281	CNGGD_SK20	Male	Jiangxi_Silkies	0.9964	9.3244	Jiangxi province, China	S6	ChickenSD database
282	CNGGD_AYW01	Male	Anyi_Gray_Chicken	0.9971	4.7265	Jiangxi province, China	ypt3245	ChickenSD database
283	CNGGD_AYW02	Male	Anyi_Gray_Chicken	0.9974	4.5856	Jiangxi province, China	ypt3246_L6_I050	ChickenSD database
284	CNGGD_AYW03	Male	Anyi_Gray_Chicken	0.9974	4.8536	Jiangxi province, China	ypt3247_L6_I051	ChickenSD database
285	CNGGD_AYW04	Female	Anyi_Gray_Chicken	0.998	4.6043	Jiangxi province, China	ypt3257_L1_I056	ChickenSD database
286	CNGGD_AYW05	Female	Anyi_Gray_Chicken	0.9983	4.4794	Jiangxi province, China	ypt3258_L3_I001	ChickenSD database
287	CNGGD_DX01	Female	Dongxiang_Blue-eggshell_Chicken	0.9948	13.7956	Jiangxi province, China	SAMN02486158	PRJNA232548
288	CNGGD_DX02	Female	Dongxiang_Blue-eggshell_Chicken	0.9979	4.3506	Jiangxi province, China	ypt3275_L1_I012	ChickenSD database
289	CNGGD_DX03	Female	Dongxiang_Blue-eggshell_Chicken	0.9978	4.5814	Jiangxi province, China	ypt3276_L7_I021	ChickenSD database
290	CNGGD_DX04	Female	Dongxiang_Blue-eggshell_Chicken	0.9979	4.678	Jiangxi province, China	ypt3277_L6_I027	ChickenSD database
291	CNGGD_DX05	Female	Dongxiang_Blue-eggshell_Chicken	0.9978	4.8204	Jiangxi province, China	ypt3278_L3_I028	ChickenSD database
292	CNGGD_TB150	Male	Dongxiang_Blue-eggshell_Chicken	0.9976	4.3854	Jiangxi province, China	ypt3289_L8_I021	ChickenSD database
293	CNGGD_TFBB01	Male	Tianfu_Black-bone_Chicken	0.9906	18.5638	Sichuan, China	SRR3041423	PRJNA306389
294	CNGGD_TFBB02	Male	Tianfu_Black-bone_Chicken	0.9944	56.4382	Sichuan, China	SRR3041425	PRJNA306389
295	CNGGD_TFBB03	Female	Tianfu_Black-bone_Chicken	0.9798	7.9242	Sichuan, China	SRR3041426	PRJNA306389
296	CNGGD_TFBB04	Male	Tianfu_Black-bone_Chicken	0.9861	10.8528	Sichuan, China	SRR3041427	PRJNA306389
297	CNGGD_TFBB05	Male	Tianfu_Black-bone_Chicken	0.9942	14.2516	Sichuan, China	SRR3041428	PRJNA306389
298	CNGGD_SMCK01	Male	Shimian_Caoke_Chicken	0.9678	7.7835	Sichuan, China	SRR3041419	PRJNA306389
299	CNGGD_SMCK02	Female	Shimian_Caoke_Chicken	0.9786	10.8931	Sichuan, China	SRR3041420	PRJNA306389
300	CNGGD_SMCK03	Female	Shimian_Caoke_Chicken	0.9834	15.1323	Sichuan, China	SRR3041421	PRJNA306389
301	CNGGD_SMCK04	Male	Shimian_Caoke_Chicken	0.9944	15.081	Sichuan, China	SRR3041422	PRJNA306389
302	CNGGD_JYBB01	Male	Jiuyuan_Black-bone_Chicken	0.9899	8.3435	Sichuan, China	SRR3041124	PRJNA306389
303	CNGGD_JYBB02	Male	Jiuyuan_Black-bone_Chicken	0.9876	32.7175	Sichuan, China	SRR3041125	PRJNA306389
304	CNGGD_JYBB03	Male	Jiuyuan_Black-bone_Chicken	0.9831	9.6675	Sichuan, China	SRR3041126	PRJNA306389
305	CNGGD_JYBB04	Male	Jiuyuan_Black-bone_Chicken	0.9948	13.3023	Sichuan, China	SRR3041127	PRJNA306389
306	CNGGD_JYBB05	Male	Jiuyuan_Black-bone_Chicken	0.9948	14.9491	Sichuan, China	SRR3041128	PRJNA306389
307	CNGGD_JYSK01	Male	Jinyang_Silky_Chicken	0.9962	15.5381	Sichuan, China	SRR3041129	PRJNA306389
308	CNGGD_JYSK02	Male	Jinyang_Silky_Chicken	0.9956	15.3403	Sichuan, China	SRR3041130	PRJNA306389
309	CNGGD_JYSK03	Male	Jinyang_Silky_Chicken	0.9935	12.7746	Sichuan, China	SRR3041131	PRJNA306389
310	CNGGD_JYSK04	Male	Jinyang_Silky_Chicken	0.9957	17.4279	Sichuan, China	SRR3041132	PRJNA306389
311	CNGGD_JYSK05	Male	Jinyang_Silky_Chicken	0.9947	14.9255	Sichuan, China	SRR3041133	PRJNA306389
312	CNGGD_JYSK06	Male	Jinyang_Silky_Chicken	0.9947	13.0914	Sichuan, China	SRR3041134	PRJNA306389
313	CNGGD_EMB01	Male	Emei_Black_Chicken	0.9764	7.7433	Sichuan, China	SRR3036337	PRJNA306389
314	CNGGD_EMB02	Male	Emei_Black_Chicken	0.988	25.3915	Sichuan, China	SRR3041115	PRJNA306389
315	CNGGD_EMB03	Female	Emei_Black_Chicken	0.9751	10.748	Sichuan, China	SRR3041116	PRJNA306389
316	CNGGD_EMB04	Male	Emei_Black_Chicken	0.9928	46.6134	Sichuan, China	SRR3041121	PRJNA306389
317	CNGGD_EMB05	Female	Emei_Black_Chicken	0.9757	15.4968	Sichuan, China	SRR3041122	PRJNA306389
318	CNGGD_EMB06	Female	Emei_Black_Chicken	0.984	8.409	Sichuan, China	SRR3041123	PRJNA306389
319	CNGGD_PXY01	Male	Pengxian_Yellow_Chicken	0.9946	15.7135	Sichuan, China	SRR3041413	PRJNA306389
320	CNGGD_PXY02	Male	Pengxian_Yellow_Chicken	0.9956	16.0067	Sichuan, China	SRR3041414	PRJNA306389
321	CNGGD_PXY03	Male	Pengxian_Yellow_Chicken	0.9954	15.6078	Sichuan, China	SRR3041415	PRJNA306389
322	CNGGD_PXY04	Male	Pengxian_Yellow_Chicken	0.9959	6.6772	Sichuan, China	SRR3041416	PRJNA306389
323	CNGGD_PXY05	Male	Pengxian_Yellow_Chicken	0.9963	16.6284	Sichuan, China	SRR3041417	PRJNA306389
324	CNGGD_PXY06	Male	Pengxian_Yellow_Chicken	0.9964	14.557	Sichuan, China	SRR3041418	PRJNA306389
325	CNGGD_MCBB01	Female	Muchuan_Black-bone_Chicken	0.9838	8.9831	Sichuan, China	SRR3041135	PRJNA306389
326	CNGGD_MCBB02	Female	Muchuan_Black-bone_Chicken	0.9853	14.5645	Sichuan, China	SRR3041136	PRJNA306389
327	CNGGD_MCBB03	Male	Muchuan_Black-bone_Chicken	0.9932	33.6354	Sichuan, China	SRR3041137	PRJNA306389
328	CNGGD_MCBB04	Male	Muchuan_Black-bone_Chicken	0.9861	10.6378	Sichuan, China	SRR3041138	PRJNA306389
329	CNGGD_MCBB05	Male	Muchuan_Black-bone_Chicken	0.9946	18.318	Sichuan, China	SRR3041364	PRJNA306389
330	CNGGD_MY01	Male	Miyi_Chicken	0.9933	24.7112	Sichuan, China	SRR3041409	PRJNA306389
331	CNGGD_MY02	Male	Miyi_Chicken	0.994	41.7674	Sichuan, China	SRR3041410	PRJNA306389
332	CNGGD_MY03	Male	Miyi_Chicken	0.9844	25.1239	Sichuan, China	SRR3041411	PRJNA306389
333	CNGGD_MY04	Male	Miyi_Chicken	0.9941	26.7421	Sichuan, China	SRR3041412	PRJNA306389
334	CNGGD_MY05	Female	Miyi_Chicken	0.9858	7.3046	Sichuan, China	SRR3036360	PRJNA306389
335	CNGGD_YB01	Male	YuanBao_Chicken	0.9911	6.4282	Xuzhou, Jiangsu province, China	Ypt578	ChickenSD database
336	CNGGD_YB02	Female	YuanBao_Chicken	0.9915	5.4114	Xuzhou, Jiangsu province, China	Ypt579	ChickenSD database
337	CNGGD_YB03	Female	YuanBao_Chicken	0.9917	5.9381	Xuzhou, Jiangsu province, China	Ypt580	ChickenSD database
338	CNGGD_YB04	Male	YuanBao_Chicken	0.9904	5.599	Xuzhou, Jiangsu province, China	Ypt581	ChickenSD database
339	CNGGD_YB05	Female	YuanBao_Chicken	0.9931	6.6978	Xuzhou, Jiangsu province, China	Ypt582	ChickenSD database
340	CNGGD_YB06	Female	YuanBao_Chicken	0.9854	5.5746	Xuzhou, Jiangsu province, China	Ypt583	ChickenSD database
341	CNGGD_YB07	Male	YuanBao_Chicken	0.9848	5.059	Xuzhou, Jiangsu province, China	Ypt584	ChickenSD database
342	CNGGD_YB08	Male	YuanBao_Chicken	0.984	4.919	Xuzhou, Jiangsu province, China	Ypt585	ChickenSD database
343	CNGGD_YB09	Male	YuanBao_Chicken	0.9843	5.5207	Xuzhou, Jiangsu province, China	Ypt586	ChickenSD database
344	CNGGD_YB10	Female	YuanBao_Chicken	0.9662	6.1526	Xuzhou, Jiangsu province, China	Ypt587	ChickenSD database
345	CNGGD_YB11	Male	YuanBao_Chicken	0.9879	6.0078	Xuzhou, Jiangsu province, China	Ypt588	ChickenSD database
346	CNGGD_YB12	Female	YuanBao_Chicken	0.9903	11.7646	Xuzhou, Jiangsu province, China	Ypt589	ChickenSD database
347	CNGGD_YB13	Male	YuanBao_Chicken	0.9929	9.1152	Jining, Shandong province, China	Ypt590	ChickenSD database
348	CNGGD_YB14	Female	YuanBao_Chicken	0.9922	6.1118	Jining, Shandong province, China	Ypt591	ChickenSD database
349	CNGGD_YB15	Female	YuanBao_Chicken	0.9938	5.203	Jining, Shandong province, China	Ypt592	ChickenSD database
350	CNGGD_YB16	Male	YuanBao_Chicken	0.9947	4.7334	Jining, Shandong province, China	Ypt593	ChickenSD database
351	CNGGD_YB17	Female	YuanBao_Chicken	0.9921	5.2427	Jining, Shandong province, China	Ypt594	ChickenSD database
352	CNGGD_YB18	Female	YuanBao_Chicken	0.995	6.9501	Jining, Shandong province, China	Ypt595	ChickenSD database
353	CNGGD_YB19	Male	YuanBao_Chicken	0.9946	4.5538	Jining, Shandong province, China	Ypt596	ChickenSD database
354	CNGGD_YB20	Male	YuanBao_Chicken	0.9943	5.2884	Jining, Shandong province, China	Ypt597	ChickenSD database
355	CNGGD_YB21	Female	YuanBao_Chicken	0.9936	7.4228	Jining, Shandong province, China	Ypt598	ChickenSD database
356	CNGGD_YB22	Female	YuanBao_Chicken	0.9942	6.1618	Jining, Shandong province, China	Ypt599	ChickenSD database
357	CNGGD_YB23	Male	YuanBao_Chicken	0.9943	5.8631	Jining, Shandong province, China	Ypt600	ChickenSD database
358	CNGGD_YB24	Female	YuanBao_Chicken	0.995	9.623	Jining, Shandong province, China	YPt601	ChickenSD database
359	CNGGD_LS01	Male	Langshan_Chicken	0.9969	4.7399	Jiangsu province, China	ypt3224_L8_I043	ChickenSD database
360	CNGGD_LS02	Male	Langshan_Chicken	0.9982	4.4575	Jiangsu province, China	ypt3225_L2_I053	ChickenSD database
361	CNGGD_LS03	Male	Langshan_Chicken	0.9975	4.3457	Jiangsu province, China	ypt3226_L3_I044	ChickenSD database
362	CNGGD_LS04	Male	Langshan_Chicken	0.9978	6.0434	Jiangsu province, China	ypt3228-7_L1_I034	ChickenSD database
363	CNGGD_LS05	Male	Langshan_Chicken	0.9982	4.4562	Jiangsu province, China	ypt3229_L8_I045	ChickenSD database
364	CNGGD_LS06	Female	Langshan_Chicken	0.9978	4.436	Jiangsu province, China	ypt3238_L3_I046	ChickenSD database
365	CNGGD_LS07	Female	Langshan_Chicken	0.9972	4.8467	Jiangsu province, China	ypt3239_L1_I035	ChickenSD database
366	CNGGD_LS08	Female	Langshan_Chicken	0.9974	4.5755	Jiangsu province, China	ypt3240_L6_I054	ChickenSD database
367	CNGGD_LS09	Female	Langshan_Chicken	0.9973	4.6553	Jiangsu province, China	ypt3241_L6_I055	ChickenSD database
368	CNGGD_LS10	Female	Langshan_Chicken	0.9976	4.7698	Jiangsu province, China	ypt3243_L8_I047	ChickenSD database
369	CNGGD_LXGF01	Female	Luxi_Game_Chicken	0.9956	12.4263	Jining, Shandong province, China	SAMN02486159	PRJNA232548
370	CNGGD_LXGF02	Female	Luxi_Game_Chicken	0.9933	5.6219	Jining, Shandong province, China	Ypt602	ChickenSD database
371	CNGGD_LXGF03	Female	Luxi_Game_Chicken	0.9925	4.6321	Jining, Shandong province, China	Ypt603	ChickenSD database
372	CNGGD_LXGF04	Female	Luxi_Game_Chicken	0.9921	3.9719	Jining, Shandong province, China	YPt604	ChickenSD database
373	CNGGD_LXGF05	Female	Luxi_Game_Chicken	0.99	9.0354	Jining, Shandong province, China	Ypt606	ChickenSD database
374	CNGGD_LXGF06	Male	Luxi_Game_Chicken	0.9932	5.6617	Jining, Shandong province, China	Ypt607	ChickenSD database
375	CNGGD_LXGF07	Male	Luxi_Game_Chicken	0.9909	9.4055	Jining, Shandong province, China	Ypt608	ChickenSD database
376	CNGGD_LXGF08	Male	Luxi_Game_Chicken	0.9882	5.3626	Jining, Shandong province, China	YPt609	ChickenSD database
377	CNGGD_LXGF09	Female	Luxi_Game_Chicken	0.9906	5.1174	Jining, Shandong province, China	YPt610	ChickenSD database
378	CNGGD_SG01	Female	Shouguang_Chicken	0.996	11.9438	Shandong province, China	SAMN02486162	PRJNA232548
379	CNGGD_SG02	Female	Shouguang_Chicken	0.5475	5.3276	Shandong province, China	ypt3180	ChickenSD database
380	CNGGD_SG03	Female	Shouguang_Chicken	0.9976	4.2742	Shandong province, China	ypt3181_L7_I038	ChickenSD database
381	CNGGD_SG04	Female	Shouguang_Chicken	0.9979	4.5585	Shandong province, China	ypt3182_L1_I039	ChickenSD database
382	CNGGD_SG05	Male	Shouguang_Chicken	0.997	5.1682	Shandong province, China	ypt3189_L1_I040	ChickenSD database
383	CNGGD_SG06	Male	Shouguang_Chicken	0.998	4.879	Shandong province, China	ypt3190_L8_I026	ChickenSD database
384	CNGGD_SG07	Male	Shouguang_Chicken	0.9969	5.2663	Shandong province, China	ypt3191_L2_I041	ChickenSD database
385	CNGGD_SG08	Male	Shouguang_Chicken	0.9979	5.2366	Shandong province, China	ypt3193_L1_I027	ChickenSD database
386	CNGGD_GS01	Male	Gushi_Chicken	0.9975	5.2398	Henan procince, China	ypt3210_L6_I051	ChickenSD database
387	CNGGD_GS02	Male	Gushi_Chicken	0.9983	4.9574	Henan procince, China	ypt3211_L6_I052	ChickenSD database
388	CNGGD_GS03	Male	Gushi_Chicken	0.9979	4.7496	Henan procince, China	ypt3212_L4_I028	ChickenSD database
389	CNGGD_GS04	Male	Gushi_Chicken	0.9981	4.8855	Henan procince, China	ypt3213_L8_I029	ChickenSD database
390	CNGGD_GS05	Female	Gushi_Chicken	0.9981	4.9146	Henan procince, China	ypt3219_L1_I030	ChickenSD database
391	CNGGD_GS06	Female	Gushi_Chicken	0.9979	5.7365	Henan procince, China	ypt3220_L1_I031	ChickenSD database
392	CNGGD_GS07	Female	Gushi_Chicken	0.9971	6.1017	Henan procince, China	ypt3221_L1_I032	ChickenSD database
393	CNGGD_GS08	Female	Gushi_Chicken	0.9973	5.0455	Henan procince, China	ypt3222_L1_I033	ChickenSD database
394	CNGGD_B01	Male	Bian_Chicken	0.9982	5.1741	Shanxi province, China	ypt3259_L6_I002	ChickenSD database
395	CNGGD_B02	Male	Bian_Chicken	0.9983	4.9113	Shanxi province, China	ypt3260_L6_I003	ChickenSD database
396	CNGGD_B03	Male	Bian_Chicken	0.9974	5.1283	Shanxi province, China	ypt3261_L7_I004	ChickenSD database
397	CNGGD_B04	Male	Bian_Chicken	0.9979	4.8648	Shanxi province, China	ypt3262_L7_I005	ChickenSD database
398	CNGGD_B05	Female	Bian_Chicken	0.9976	4.7902	Shanxi province, China	ypt3269_L7_I006	ChickenSD database
399	CNGGD_B06	Female	Bian_Chicken	0.9973	4.8535	Shanxi province, China	ypt3270_L1_I007	ChickenSD database
400	CNGGD_B07	Female	Bian_Chicken	0.9974	4.6986	Shanxi province, China	ypt3271_L7_I008	ChickenSD database
401	CNGGD_B08	Female	Bian_Chicken	0.9972	4.8725	Shanxi province, China	ypt3272_L7_I010	ChickenSD database
402	CNGGD_BY01	Female	Beijing_You_Chicken	0.9947	10.3259	Beijing, China	SAMN02486156	PRJNA232548
403	CNGGD_BY02	female	Beijing_You_Chicken	0.996	10.028	Beijing, China	Y1-f1_L5_I119	ChickenSD database
404	CNGGD_BY03	Female	Beijing_You_Chicken	0.9957	9.7856	Beijing, China	Y1-f2_L6_I121	ChickenSD database
405	CNGGD_BY04	Female	Beijing_You_Chicken	0.9961	9.1192	Beijing, China	Y1-f3_L7_I101	ChickenSD database
406	CNGGD_BY05	Male	Beijing_You_Chicken	0.996	9.6109	Beijing, China	Y1-m1_L6_I120	ChickenSD database
407	CNGGD_BY06	Male	Beijing_You_Chicken	0.9955	8.9734	Beijing, China	Y1-m2_L4_I122	ChickenSD database
408	CNGGD_BY07	Male	Beijing_You_Chicken	0.9961	9.0038	Beijing, China	Y1-m3_L7_I123	ChickenSD database
409	CNGGD_BY08	Male	Beijing_You_Chicken	0.9965	9.7689	Beijing, China	Y1-m4_I124	ChickenSD database
410	CNGGD_BY09	Male	Beijing_You_Chicken	0.9964	9.329	Beijing, China	Y1-m5_L7_I102	ChickenSD database
411	CNGGD_BY10	Male	Beijing_You_Chicken	0.9954	10.9653	Beijing, China	You1	ChickenSD database
412	CNGGD_BY11	Female	Beijing_You_Chicken	0.9957	10.4649	Beijing, China	You3_L7_I1000005	ChickenSD database
413	CNGGD_DG01	Male	Dagu_Chicken	0.9977	4.905	Liaoning province, China	ypt3195_L1_I042	ChickenSD database
414	CNGGD_DG02	Male	Dagu_Chicken	0.9975	4.3224	Liaoning province, China	ypt3196_L2_I043	ChickenSD database
415	CNGGD_DG03	Male	Dagu_Chicken	0.9978	5.1257	Liaoning province, China	ypt3197_L1_I044	ChickenSD database
416	CNGGD_DG04	Male	Dagu_Chicken	0.998	4.9538	Liaoning province, China	ypt3198_L2_I045	ChickenSD database
417	CNGGD_DG05	Female	Dagu_Chicken	0.9974	4.6702	Liaoning province, China	ypt3204_L7_I046	ChickenSD database
418	CNGGD_DG06	Female	Dagu_Chicken	0.9978	4.714	Liaoning province, China	ypt3205_L2_I047	ChickenSD database
419	CNGGD_DG07	Female	Dagu_Chicken	0.9977	4.2346	Liaoning province, China	ypt3206_L1_I048	ChickenSD database
420	CNGGD_DG08	Female	Dagu_Chicken	0.9984	5.1627	Liaoning province, China	ypt3207_L6_I050	ChickenSD database
421	CNGGD_LOC01	Male	Xinjiang_Native_Chicken	0.9917	5.6926	Xinjiang province, China	A1	ChickenSD database
422	CNGGD_LOC02	Female	Xinjiang_Native_Chicken	0.9933	5.1536	Xinjiang province, China	A10	ChickenSD database
423	CNGGD_LOC03	Female	Xinjiang_Native_Chicken	0.9928	5.1958	Xinjiang province, China	A12	ChickenSD database
424	CNGGD_LOC04	Female	Xinjiang_Native_Chicken	0.993	5.4252	Xinjiang province, China	A14	ChickenSD database
425	CNGGD_LOC05	Female	Xinjiang_Native_Chicken	0.9935	6.256	Xinjiang province, China	A3	ChickenSD database
426	CNGGD_LOC06	Male	Xinjiang_Native_Chicken	0.9944	5.3525	Xinjiang province, China	A8	ChickenSD database
427	CNGGD_HTB01	Male	Hetian_Black_Chicken	0.9947	4.9129	Hetian, Xinjiang province, China	ypt2902	ChickenSD database
428	CNGGD_HTB02	Female	Hetian_Black_Chicken	0.9947	5.044	Hetian, Xinjiang province, China	ypt2909	ChickenSD database
429	CNGGD_HTB03	Female	Hetian_Black_Chicken	0.9925	5.1638	Hetian, Xinjiang province, China	ypt2910	ChickenSD database
430	CNGGD_HTB04	Female	Hetian_Black_Chicken	0.9944	5.0481	Hetian, Xinjiang province, China	ypt2911	ChickenSD database
431	CNGGD_HTB05	Male	Hetian_Black_Chicken	0.9959	5.1963	Hetian, Xinjiang province, China	ypt2912	ChickenSD database
432	CNGGD_HTB06	Male	Hetian_Black_Chicken	0.9961	4.7722	Hetian, Xinjiang province, China	ypt2918	ChickenSD database
433	CNGGD_HTB07	Male	Hetian_Black_Chicken	0.9952	5.1402	Hetian, Xinjiang province, China	ypt2929	ChickenSD database
434	CNGGD_HTB08	Female	Hetian_Black_Chicken	0.9961	5.0698	Hetian, Xinjiang province, China	ypt2930	ChickenSD database
435	CNGGD_NJGF01	Female	Southern_Xinjiang_Game_Chicken	0.9938	5.1482	Hetian, Xinjiang province, China	N1	ChickenSD database
436	CNGGD_NJGF02	Female	Southern_Xinjiang_Game_Chicken	0.9957	7.1757	Hetian, Xinjiang province, China	N11	ChickenSD database
437	CNGGD_NJGF03	Male	Southern_Xinjiang_Game_Chicken	0.9951	5.8075	Hetian, Xinjiang province, China	N13	ChickenSD database
438	CNGGD_NJGF04	Female	Southern_Xinjiang_Game_Chicken	0.9928	6.0082	Hetian, Xinjiang province, China	N18	ChickenSD database
439	CNGGD_NJGF05	Female	Southern_Xinjiang_Game_Chicken	0.9952	5.6688	Hetian, Xinjiang province, China	N3	ChickenSD database
440	CNGGD_NJGF06	Female	Southern_Xinjiang_Game_Chicken	0.9962	5.3018	Hetian, Xinjiang province, China	N5	ChickenSD database
441	CNGGD_NJGF07	Male	Southern_Xinjiang_Game_Chicken	0.9949	5.7893	Hetian, Xinjiang province, China	N7	ChickenSD database
442	CNGGD_NJGF08	Male	Southern_Xinjiang_Game_Chicken	0.9938	5.6138	Hetian, Xinjiang province, China	N8	ChickenSD database
443	CNGGD_TLFGF01	Male	Turpan_Game_Chicken	0.9951	5.6492	Tulufan, Xinjiang province, China	TD1	ChickenSD database
444	CNGGD_TLFGF02	Male	Turpan_Game_Chicken	0.9938	6.2518	Tulufan, Xinjiang province, China	TD12	ChickenSD database
445	CNGGD_TLFGF03	Male	Turpan_Game_Chicken	0.9935	5.4211	Tulufan, Xinjiang province, China	TD15	ChickenSD database
446	CNGGD_TLFGF04	Female	Turpan_Game_Chicken	0.9942	5.4619	Tulufan, Xinjiang province, China	TD22	ChickenSD database
447	CNGGD_TLFGF05	Female	Turpan_Game_Chicken	0.9937	5.3841	Tulufan, Xinjiang province, China	TD27	ChickenSD database
448	CNGGD_TLFGF06	Female	Turpan_Game_Chicken	0.9946	6.1603	Tulufan, Xinjiang province, China	TD30	ChickenSD database
449	CNGGD_TLFGF07	Female	Turpan_Game_Chicken	0.9927	5.3885	Tulufan, Xinjiang province, China	TD6	ChickenSD database
450	CNGGD_TLFGF08	Male	Turpan_Game_Chicken	0.9913	5.5443	Tulufan, Xinjiang province, China	TD9	ChickenSD database
451	CNGGD_TB22	Female	Tibetan_Chicken(Rikaze)	0.9946	6.4563	Rikaze, Tibet, China	ypt2496	ChickenSD database
452	CNGGD_TB23	Male	Tibetan_Chicken(Rikaze)	0.9925	4.4565	Rikaze, Tibet, China	ypt2497	ChickenSD database
453	CNGGD_TB24	Female	Tibetan_Chicken(Rikaze)	0.9874	4.4435	Rikaze, Tibet, China	ypt2498	ChickenSD database
454	CNGGD_TB25	Male	Tibetan_Chicken(Rikaze)	0.9922	4.6539	Rikaze, Tibet, China	ypt2499	ChickenSD database
455	CNGGD_TB26	Male	Tibetan_Chicken(Rikaze)	0.9892	4.1846	Rikaze, Tibet, China	ypt2500	ChickenSD database
456	CNGGD_TB27	Male	Tibetan_Chicken(Rikaze)	0.9879	5.5599	Rikaze, Tibet, China	ypt2503	ChickenSD database
457	CNGGD_TB28	Male	Tibetan_Chicken(Rikaze)	0.9922	5.2497	Rikaze, Tibet, China	ypt2504	ChickenSD database
458	CNGGD_TB29	Male	Tibetan_Chicken(Rikaze)	0.9924	5.8907	Rikaze, Tibet, China	ypt2507	ChickenSD database
459	CNGGD_TB30	Male	Tibetan_Chicken(Rikaze)	0.9939	5.816	Rikaze, Tibet, China	ypt2512	ChickenSD database
460	CNGGD_TB31	Male	Tibetan_Chicken(Rikaze)	0.9922	4.3122	Rikaze, Tibet, China	ypt2516	ChickenSD database
461	CNGGD_TB32	Male	Tibetan_Chicken(Rikaze)	0.9943	4.7969	Rikaze, Tibet, China	ypt2521	ChickenSD database
462	CNGGD_TB33	Male	Tibetan_Chicken(Rikaze)	0.9876	5.0135	Rikaze, Tibet, China	ypt2523	ChickenSD database
463	CNGGD_TB34	Male	Tibetan_Chicken(Rikaze)	0.9929	4.522	Rikaze, Tibet, China	ypt2534	ChickenSD database
464	CNGGD_TB35	Male	Tibetan_Chicken(Rikaze)	0.9868	5.7976	Rikaze, Tibet, China	ypt2541	ChickenSD database
465	CNGGD_TB36	Male	Tibetan_Chicken(Rikaze)	0.995	4.6675	Rikaze, Tibet, China	ypt2543	ChickenSD database
466	CNGGD_TB37	Male	Tibetan_Chicken(Rikaze)	0.9927	4.5363	Rikaze, Tibet, China	ypt2544	ChickenSD database
467	CNGGD_TB38	Female	Tibetan_Chicken(Rikaze)	0.9931	7.0085	Rikaze, Tibet, China	ypt2545	ChickenSD database
468	CNGGD_TB39	Male	Tibetan_Chicken(Rikaze)	0.994	7.4824	Rikaze, Tibet, China	ypt2546	ChickenSD database
469	CNGGD_TB40	Male	Tibetan_Chicken(Rikaze)	0.9851	5.4872	Rikaze, Tibet, China	ypt2547	ChickenSD database
470	CNGGD_TB41	Male	Tibetan_Chicken(Rikaze)	0.9923	6.5521	Rikaze, Tibet, China	ypt2552	ChickenSD database
471	CNGGD_TB42	Male	Tibetan_Chicken(Rikaze)	0.9949	4.8714	Rikaze, Tibet, China	ypt2562	ChickenSD database
472	CNGGD_TB43	Female	Tibetan_Chicken(Rikaze)	0.9947	5.0071	Rikaze, Tibet, China	ypt2563	ChickenSD database
473	CNGGD_TB44	Male	Tibetan_Chicken(Rikaze)	0.9938	4.0149	Rikaze, Tibet, China	ypt2569	ChickenSD database
474	CNGGD_TB45	Male	Tibetan_Chicken(Rikaze)	0.9938	4.9568	Rikaze, Tibet, China	ypt2570	ChickenSD database
475	CNGGD_TB46	Male	Tibetan_Chicken(Rikaze)	0.9942	4.4036	Rikaze, Tibet, China	ypt2571	ChickenSD database
476	CNGGD_TB47	Male	Tibetan_Chicken(Rikaze)	0.9852	5.2618	Rikaze, Tibet, China	ypt2572	ChickenSD database
477	CNGGD_TB48	Male	Tibetan_Chicken(Rikaze)	0.9948	5.1918	Rikaze, Tibet, China	ypt2573	ChickenSD database
478	CNGGD_TB49	Male	Tibetan_Chicken(Rikaze)	0.9858	4.5847	Rikaze, Tibet, China	ypt2574	ChickenSD database
479	CNGGD_TB50	Male	Tibetan_Chicken(Rikaze)	0.9891	5.055	Rikaze, Tibet, China	ypt2575	ChickenSD database
480	CNGGD_TB51	Female	Tibetan_Chicken(Rikaze)	0.9943	4.9602	Rikaze, Tibet, China	ypt2579	ChickenSD database
481	CNGGD_TB52	Male	Tibetan_Chicken(Rikaze)	0.9961	5.7674	Rikaze, Tibet, China	ypt2598	ChickenSD database
482	CNGGD_TB53	Male	Tibetan_Chicken(Rikaze)	0.9899	4.9085	Rikaze, Tibet, China	ypt2601	ChickenSD database
483	CNGGD_TB54	Male	Tibetan_Chicken(Rikaze)	0.9935	5.2143	Rikaze, Tibet, China	ypt2606	ChickenSD database
484	CNGGD_TB55	Male	Tibetan_Chicken(Rikaze)	0.9953	5.9764	Rikaze, Tibet, China	ypt2608	ChickenSD database
485	CNGGD_TB56	Male	Tibetan_Chicken(Rikaze)	0.9961	5.1243	Rikaze, Tibet, China	ypt2615	ChickenSD database
486	CNGGD_TB57	Male	Tibetan_Chicken(Rikaze)	0.9881	4.8363	Rikaze, Tibet, China	ypt2622	ChickenSD database
487	CNGGD_TB58	Female	Tibetan_Chicken(Rikaze)	0.9949	4.3759	Rikaze, Tibet, China	ypt2623	ChickenSD database
488	CNGGD_TB59	Male	Tibetan_Chicken(Rikaze)	0.9939	5.4671	Rikaze, Tibet, China	ypt2624	ChickenSD database
489	CNGGD_TB60	Male	Tibetan_Chicken(Rikaze)	0.9916	4.047	Rikaze, Tibet, China	ypt2625	ChickenSD database
490	CNGGD_TB106	Male	Tibetan_Chicken(Rikaze)	0.9793	29.3545	Rikaze, Tibet, China	Yt536	ChickenSD database
491	CNGGD_TB90	Male	Tibetan_Chicken(Lasa)	0.9942	4.2132	Dazi, Tibet, China	ypt2733	ChickenSD database
492	CNGGD_TB91	Male	Tibetan_Chicken(Lasa)	0.9946	5.9063	Dazi, Tibet, China	ypt2739	ChickenSD database
493	CNGGD_TB92	Male	Tibetan_Chicken(Lasa)	0.9954	5.634	Dazi, Tibet, China	ypt2740	ChickenSD database
494	CNGGD_TB93	Male	Tibetan_Chicken(Lasa)	0.9932	6.2297	Dazi, Tibet, China	ypt2745	ChickenSD database
495	CNGGD_TB94	Female	Tibetan_Chicken(Lasa)	0.9954	4.241	Dazi, Tibet, China	ypt2746	ChickenSD database
496	CNGGD_TB95	Male	Tibetan_Chicken(Lasa)	0.9948	5.1166	Dazi, Tibet, China	ypt2760	ChickenSD database
497	CNGGD_TB96	Female	Tibetan_Chicken(Lasa)	0.9958	5.7469	Dazi, Tibet, China	ypt2761	ChickenSD database
498	CNGGD_TB97	Female	Tibetan_Chicken(Lasa)	0.9942	4.5615	Dazi, Tibet, China	ypt2765	ChickenSD database
499	CNGGD_TB98	Female	Tibetan_Chicken(Lasa)	0.9963	4.9406	Dazi, Tibet, China	ypt2766	ChickenSD database
500	CNGGD_TB99	Female	Tibetan_Chicken(Lasa)	0.9942	4.7606	Dazi, Tibet, China	ypt2775	ChickenSD database
501	CNGGD_TB100	Female	Tibetan_Chicken(Lasa)	0.9938	4.457	Dazi, Tibet, China	ypt2780	ChickenSD database
502	CNGGD_TB06	Female	Tibetan_Chicken(Lasa)	0.9936	5.7873	Lasa, Tibet, China	ypt2437	ChickenSD database
503	CNGGD_TB07	Male	Tibetan_Chicken(Lasa)	0.9945	5.1558	Lasa, Tibet, China	ypt2438	ChickenSD database
504	CNGGD_TB08	Female	Tibetan_Chicken(Lasa)	0.9945	5.168	Lasa, Tibet, China	ypt2439	ChickenSD database
505	CNGGD_TB09	Female	Tibetan_Chicken(Lasa)	0.9921	4.5935	Lasa, Tibet, China	ypt2440	ChickenSD database
506	CNGGD_TB10	Female	Tibetan_Chicken(Lasa)	0.9946	6.1918	Lasa, Tibet, China	ypt2441	ChickenSD database
507	CNGGD_TB11	Female	Tibetan_Chicken(Lasa)	0.9943	5.4478	Lasa, Tibet, China	ypt2442	ChickenSD database
508	CNGGD_TB12	Female	Tibetan_Chicken(Lasa)	0.9938	5.3004	Lasa, Tibet, China	ypt2443	ChickenSD database
509	CNGGD_TB13	Female	Tibetan_Chicken(Lasa)	0.9937	5.0791	Lasa, Tibet, China	ypt2444	ChickenSD database
510	CNGGD_TB14	Female	Tibetan_Chicken(Lasa)	0.9925	5.7837	Lasa, Tibet, China	ypt2445	ChickenSD database
511	CNGGD_TB15	Male	Tibetan_Chicken(Lasa)	0.9934	6.3562	Lasa, Tibet, China	ypt2446	ChickenSD database
512	CNGGD_TB16	Male	Tibetan_Chicken(Lasa)	0.9942	5.7885	Lasa, Tibet, China	ypt2447	ChickenSD database
513	CNGGD_TB17	Male	Tibetan_Chicken(Lasa)	0.9961	5.0057	Lasa, Tibet, China	ypt2448	ChickenSD database
514	CNGGD_TB18	Male	Tibetan_Chicken(Lasa)	0.9953	4.8221	Lasa, Tibet, China	ypt2449	ChickenSD database
515	CNGGD_TB19	Female	Tibetan_Chicken(Lasa)	0.9866	4.7329	Lasa, Tibet, China	ypt2454	ChickenSD database
516	CNGGD_TB20	Male	Tibetan_Chicken(Lasa)	0.9953	5.3794	Lasa, Tibet, China	ypt2459	ChickenSD database
517	CNGGD_TB21	Male	Tibetan_Chicken(Lasa)	0.9943	5.4605	Lasa, Tibet, China	ypt2468	ChickenSD database
535	CNGGD_TB80	Male	Tibetan_Chicken(Linzhi)	0.9956	4.9841	Linzhi, Tibet, China	ypt2669	ChickenSD database
536	CNGGD_TB81	Male	Tibetan_Chicken(Linzhi)	0.9941	4.4706	Linzhi, Tibet, China	ypt2670	ChickenSD database
537	CNGGD_TB82	Male	Tibetan_Chicken(Linzhi)	0.9947	4.8656	Linzhi, Tibet, China	ypt2671	ChickenSD database
538	CNGGD_TB83	Female	Tibetan_Chicken(Linzhi)	0.9948	5.3916	Linzhi, Tibet, China	ypt2672	ChickenSD database
539	CNGGD_TB84	Female	Tibetan_Chicken(Linzhi)	0.9943	4.6017	Linzhi, Tibet, China	ypt2673	ChickenSD database
540	CNGGD_TB85	Female	Tibetan_Chicken(Linzhi)	0.993	5.0526	Linzhi, Tibet, China	ypt2678	ChickenSD database
541	CNGGD_TB86	Male	Tibetan_Chicken(Linzhi)	0.9954	5.0053	Linzhi, Tibet, China	ypt2706	ChickenSD database
542	CNGGD_TB87	Female	Tibetan_Chicken(Linzhi)	0.993	5.4488	Linzhi, Tibet, China	ypt2722	ChickenSD database
543	CNGGD_TB88	Male	Tibetan_Chicken(Linzhi)	0.9957	4.611	Linzhi, Tibet, China	ypt2724	ChickenSD database
544	CNGGD_TB89	Male	Tibetan_Chicken(Linzhi)	0.9944	4.6378	Linzhi, Tibet, China	ypt2729	ChickenSD database
545	CNGGD_TB149	Female	Tibetan_Chicken(Linzhi)	0.9981	4.9978	Linzhi, Tibet, China	ypt3179_L8_I025	ChickenSD database
546	CNGGD_TB02	Male	Tibetan_Chicken(Linzhi)	0.9904	5.7792	Linzhi, Tibet, China	T2	ChickenSD database
547	CNGGD_TB03	Male	Tibetan_Chicken(Linzhi)	0.9878	5.1131	Linzhi, Tibet, China	T3	ChickenSD database
548	CNGGD_TB04	Female	Tibetan_Chicken(Linzhi)	0.9941	8.3407	Linzhi, Tibet, China	T5	ChickenSD database
549	CNGGD_TB101	Male	Tibetan_Chicken(Linzhi)	0.9977	5.0312	Linzhi, Tibet, China	ypt3149_L2_I034	ChickenSD database
550	CNGGD_TB102	Male	Tibetan_Chicken(Linzhi)	0.9981	4.602	Linzhi, Tibet, China	ypt3150_L8_I023	ChickenSD database
551	CNGGD_TB103	Male	Tibetan_Chicken(Linzhi)	0.998	4.1672	Linzhi, Tibet, China	ypt3159_L6_I035	ChickenSD database
552	CNGGD_TB104	Male	Tibetan_Chicken(Linzhi)	0.9982	4.8584	Linzhi, Tibet, China	ypt3160_L8_I024	ChickenSD database
553	CNGGD_TB105	Male	Tibetan_Chicken(Linzhi)	0.9979	4.5888	Linzhi, Tibet, China	ypt3162_L6_I036	ChickenSD database
554	CNGGD_TB107	Male	Tibetan_Chicken(Linzhi)	0.9771	18.8808	Linzhi, Tibet, China	Yt538	ChickenSD database
555	CNGGD_TB108	Female	Tibetan_Chicken(Linzhi)	0.9887	5.5512	Linzhi, Tibet, China	Yt539	ChickenSD database
556	CNGGD_TB109	Male	Tibetan_Chicken(Linzhi)	0.9949	12.5668	Linzhi, Tibet, China	ZJ1	ChickenSD database
557	CNGGD_TB110	Male	Tibetan_Chicken(Linzhi)	0.9944	9.7631	Linzhi, Tibet, China	ZJ2	ChickenSD database
558	CNGGD_TB111	Male	Tibetan_Chicken(Linzhi)	0.9942	9.6954	Linzhi, Tibet, China	ZJ3	ChickenSD database
559	CNGGD_TB112	Female	Tibetan_Chicken(Linzhi)	0.9941	12.2245	Linzhi, Tibet, China	ZJ4	ChickenSD database
560	CNGGD_TB130	Male	Tibetan_Chicken(Linzhi)	0.966	8.1964	Linzhi, Tibet, China	SRR3041450	PRJNA306389
561	CNGGD_TB131	Female	Tibetan_Chicken(Linzhi)	0.9752	9.8184	Linzhi, Tibet, China	SRR3041451	PRJNA306389
562	CNGGD_TB132	Male	Tibetan_Chicken(Linzhi)	0.9725	7.3758	Linzhi, Tibet, China	SRR3041452	PRJNA306389
563	CNGGD_TB133	Female	Tibetan_Chicken(Linzhi)	0.9674	18.7995	Linzhi, Tibet, China	SRR3041453	PRJNA306389
564	CNGGD_TB134	Male	Tibetan_Chicken(Linzhi)	0.9861	16.3809	Linzhi, Tibet, China	SRR3041454	PRJNA306389
571	CNGGD_TB61	Male	Tibetan_Chicken(Shannan)	0.9877	4.5805	Shannan, Tibet, China	ypt2627	ChickenSD database
572	CNGGD_TB62	Male	Tibetan_Chicken(Shannan)	0.9943	4.6976	Shannan, Tibet, China	ypt2628	ChickenSD database
573	CNGGD_TB63	Male	Tibetan_Chicken(Shannan)	0.9945	5.4684	Shannan, Tibet, China	ypt2629	ChickenSD database
574	CNGGD_TB64	Male	Tibetan_Chicken(Shannan)	0.9935	4.6229	Shannan, Tibet, China	ypt2630	ChickenSD database
575	CNGGD_TB65	Female	Tibetan_Chicken(Shannan)	0.9909	3.8021	Shannan, Tibet, China	ypt2636	ChickenSD database
576	CNGGD_TB66	Male	Tibetan_Chicken(Shannan)	0.9958	4.9866	Shannan, Tibet, China	ypt2638	ChickenSD database
577	CNGGD_TB67	Female	Tibetan_Chicken(Shannan)	0.9951	4.6843	Shannan, Tibet, China	ypt2640	ChickenSD database
578	CNGGD_TB68	Male	Tibetan_Chicken(Shannan)	0.9904	5.1207	Shannan, Tibet, China	ypt2641	ChickenSD database
579	CNGGD_TB69	Famale	Tibetan_Chicken(Shannan)	0.9884	5.4687	Shannan, Tibet, China	ypt2643	ChickenSD database
580	CNGGD_TB70	Female	Tibetan_Chicken(Shannan)	0.9929	4.6473	Shannan, Tibet, China	ypt2644	ChickenSD database
581	CNGGD_TB71	Female	Tibetan_Chicken(Shannan)	0.9918	4.6587	Shannan, Tibet, China	ypt2646	ChickenSD database
582	CNGGD_TB72	Male	Tibetan_Chicken(Shannan)	0.9943	4.9436	Shannan, Tibet, China	ypt2650	ChickenSD database
583	CNGGD_TB73	Male	Tibetan_Chicken(Shannan)	0.9923	4.6694	Shannan, Tibet, China	ypt2653	ChickenSD database
584	CNGGD_TB74	Female	Tibetan_Chicken(Shannan)	0.9937	9.8719	Shannan, Tibet, China	ypt2656	ChickenSD database
585	CNGGD_TB75	Male	Tibetan_Chicken(Shannan)	0.9929	4.3155	Shannan, Tibet, China	ypt2657	ChickenSD database
586	CNGGD_TB76	Female	Tibetan_Chicken(Shannan)	0.9946	4.2493	Shannan, Tibet, China	ypt2658	ChickenSD database
587	CNGGD_TB77	Female	Tibetan_Chicken(Shannan)	0.9944	4.7179	Shannan, Tibet, China	ypt2661	ChickenSD database
588	CNGGD_TB78	Male	Tibetan_Chicken(Shannan)	0.9941	4.3535	Shannan, Tibet, China	ypt2664	ChickenSD database
589	CNGGD_TB79	Male	Tibetan_Chicken(Shannan)	0.9938	4.673	Shannan, Tibet, China	ypt2665	ChickenSD database
590	CNGGD_TB141	Male	Tibetan_Chicken(Shannan)	0.993	24.664	Shannan, Tibet, China	SRR3041620	PRJNA306389
591	CNGGD_TB142	Male	Tibetan_Chicken(Shannan)	0.9873	25.0953	Shannan, Tibet, China	SRR3041692	PRJNA306389
592	CNGGD_TB143	Male	Tibetan_Chicken(Shannan)	0.9937	21.3948	Shannan, Tibet, China	SRR3041713	PRJNA306389
593	CNGGD_TB144	Male	Tibetan_Chicken(Shannan)	0.9819	18.8903	Shannan, Tibet, China	SRR3041781	PRJNA306389
594	CNGGD_TB145	Male	Tibetan_Chicken(Shannan)	0.9854	10.519	Shannan, Tibet, China	SRR3041923	PRJNA306389
595	CNGGD_TB146	Male	Tibetan_Chicken(Shannan)	0.9959	12.3697	Shannan, Tibet, China	SRR3041924	PRJNA306389
596	CNGGD_TB147	Male	Tibetan_Chicken(Shannan)	0.9966	14.2629	Shannan, Tibet, China	SRR3041925	PRJNA306389
597	CNGGD_TB148	Male	Tibetan_Chicken(Shannan)	0.9934	12.7166	Shannan, Tibet, China	SRR3041926	PRJNA306389
518	CNGGD_TB113	Male	Tibetan_Chicken(Aba)	0.9862	7.9333	Aba, Sichuan, China	SRR3041433	PRJNA306389
519	CNGGD_TB114	Male	Tibetan_Chicken(Aba)	0.9713	22.8195	Aba, Sichuan, China	SRR3041434	PRJNA306389
520	CNGGD_TB115	Male	Tibetan_Chicken(Aba)	0.9874	8.0494	Aba, Sichuan, China	SRR3041435	PRJNA306389
521	CNGGD_TB116	Male	Tibetan_Chicken(Aba)	0.9946	55.1483	Aba, Sichuan, China	SRR3041436	PRJNA306389
522	CNGGD_TB117	Male	Tibetan_Chicken(Aba)	0.9941	14.484	Aba, Sichuan, China	SRR3041437	PRJNA306389
529	CNGGD_TB124	Male	Tibetan_Chicken(Ganzi)	0.9855	8.2878	Ganzi, Sichuan, China	SRR3041444	PRJNA306389
530	CNGGD_TB125	Male	Tibetan_Chicken(Ganzi)	0.9895	19.4047	Ganzi, Sichuan, China	SRR3041446	PRJNA306389
531	CNGGD_TB126	Female	Tibetan_Chicken(Ganzi)	0.972	12.702	Ganzi, Sichuan, China	SRR3041447	PRJNA306389
532	CNGGD_TB127	Male	Tibetan_Chicken(Ganzi)	0.9791	26.6922	Ganzi, Sichuan, China	SRR3041448	PRJNA306389
533	CNGGD_TB128	Male	Tibetan_Chicken(Ganzi)	0.9859	34.404	Ganzi, Sichuan, China	SRR3041449	PRJNA306389
534	CNGGD_TB129	Male	Tibetan_Chicken(Ganzi)	0.9853	8.4048	Ganzi, Sichuan, China	SRR3041445	PRJNA306389
523	CNGGD_TB118	Male	Tibetan_Chicken(Diqing)	0.9928	23.0543	Diqing, Yunnan, China	SRR3041438	PRJNA306389
524	CNGGD_TB119	Female	Tibetan_Chicken(Diqing)	0.9847	7.9541	Diqing, Yunnan, China	SRR3041439	PRJNA306389
525	CNGGD_TB120	Male	Tibetan_Chicken(Diqing)	0.9939	23.3474	Diqing, Yunnan, China	SRR3041440	PRJNA306389
526	CNGGD_TB121	Male	Tibetan_Chicken(Diqing)	0.9865	31.111	Diqing, Yunnan, China	SRR3041441	PRJNA306389
527	CNGGD_TB122	Male	Tibetan_Chicken(Diqing)	0.9869	11.6073	Diqing, Yunnan, China	SRR3041442	PRJNA306389
528	CNGGD_TB123	Female	Tibetan_Chicken(Diqing)	0.9832	34.6148	Diqing, Yunnan, China	SRR3041443	PRJNA306389
565	CNGGD_TB135	Male	Tibetan_Chicken(Haiyan)	0.9908	7.4862	Haiyan, Qinghai, China	SRR3041455	PRJNA306389
566	CNGGD_TB136	Male	Tibetan_Chicken(Haiyan)	0.9936	15.9573	Haiyan, Qinghai, China	SRR3041457	PRJNA306389
567	CNGGD_TB137	Male	Tibetan_Chicken(Haiyan)	0.9939	15.9264	Haiyan, Qinghai, China	SRR3041456	PRJNA306389
568	CNGGD_TB138	Male	Tibetan_Chicken(Haiyan)	0.9426	8.9157	Haiyan, Qinghai, China	SRR3041458	PRJNA306389
569	CNGGD_TB139	Male	Tibetan_Chicken(Haiyan)	0.9932	15.917	Haiyan, Qinghai, China	SRR3041504	PRJNA306389
570	CNGGD_TB140	Male	Tibetan_Chicken(Haiyan)	0.9934	15.726	Haiyan, Qinghai, China	SRR3041573	PRJNA306389
598	CNGGD_TB01	Female	Tibetan_Chicken	0.9959	11.4037	-	SAMN02486164	PRJNA232548
599	KRGGD_Ara01	male	Araucana_Blue-eggshell_Chicken	0.995	11	Gyeongbuk, Korea	SRR1744074	PRJNA306389
600	KRGGD_Ara02	male	Araucana_Blue-eggshell_Chicken	0.9937	11	Gyeongbuk, Korea	SRR1744075	PRJNA306389
601	KRGGD_Ara03	male	Araucana_Blue-eggshell_Chicken	0.994	8	Gyeongbuk, Korea	SRR1744078	PRJNA306389
602	KRGGD_Ara04	Male	Araucana_Blue-eggshell_Chicken	0.9961	18	Gyeongbuk, Korea	SRR2131205	PRJNA306389
603	KRGGD_Ara05	Male	Araucana_Blue-eggshell_Chicken	0.994	8	Gyeongbuk, Korea	SRR2131206	PRJNA306389
604	KRGGD_Ara06	Male	Araucana_Blue-eggshell_Chicken	0.995	11	Gyeongbuk, Korea	SRR2131208	PRJNA306389
605	LKGGD_LOC01	Female	Sri_Lanka_Native_Chicken	0.9959	5.7028	Sri Lanka	ypt2124_L4_I052	ChickenSD database
606	LKGGD_LOC02	Female	Sri_Lanka_Native_Chicken	0.9969	4.5468	Sri Lanka	ypt2126_L3_I053	ChickenSD database
607	LKGGD_LOC03	Female	Sri_Lanka_Native_Chicken	0.9963	4.9199	Sri Lanka	ypt2127_L1_I036	ChickenSD database
608	LKGGD_LOC04	Male	Sri_Lanka_Native_Chicken	0.9972	4.57	Sri Lanka	ypt2128_L6_I054	ChickenSD database
609	LKGGD_LOC05	Male	Sri_Lanka_Native_Chicken	0.9967	4.7428	Sri Lanka	ypt2144_L6_I055	ChickenSD database
610	LKGGD_LOC06	Female	Sri_Lanka_Native_Chicken	0.9966	5.3457	Sri Lanka	ypt2145_L6_I056	ChickenSD database
611	LKGGD_LOC07	Female	Sri_Lanka_Native_Chicken	0.9967	4.7263	Sri Lanka	ypt2146_L6_I001	ChickenSD database
612	BDGGD_LOC01	Male	Bengal_Native_Chicken	0.9553	4.7905	Bangladesh	ypt169_L3_I011	ChickenSD database
613	BDGGD_LOC02	Female	Bengal_Native_Chicken	0.9125	4.9295	Bangladesh	ypt170_L2_I012	ChickenSD database
614	BDGGD_LOC03	Female	Bengal_Native_Chicken	0.9125	5.5511	Bangladesh	ypt171_L2_I021	ChickenSD database
615	BDGGD_LOC04	Male	Bengal_Native_Chicken	0.9775	5.0431	Bangladesh	ypt173_L2_I022	ChickenSD database
616	BDGGD_LOC05	Male	Bengal_Native_Chicken	0.9463	5.0696	Bangladesh	ypt175_L2_I023	ChickenSD database
617	BDGGD_LOC06	Female	Bengal_Native_Chicken	0.9769	5.9386	Bangladesh	ypt217_L2_I024	ChickenSD database
618	BDGGD_LOC07	Male	Bengal_Native_Chicken	0.9863	4.9785	Bangladesh	ypt219_L3_I025	ChickenSD database
619	BDGGD_LOC08	Male	Bengal_Native_Chicken	0.9885	4.8478	Bangladesh	ypt220_L2_I026	ChickenSD database
620	BDGGD_LOC09	Female	Bengal_Native_Chicken	0.973	4.4427	Bangladesh	ypt221_L3_I042	ChickenSD database
621	BDGGD_LOC10	Female	Bengal_Native_Chicken	0.9885	4.9379	Bangladesh	ypt222_L3_I027	ChickenSD database
622	BDGGD_LOC11	Male	Bengal_Native_Chicken	0.8187	4.5373	Bangladesh	ypt258_L3_I028	ChickenSD database
623	BDGGD_LOC12	Female	Bengal_Native_Chicken	0.9118	5.0211	Bangladesh	ypt259_L2_I029	ChickenSD database
624	BDGGD_LOC13	Male	Bengal_Native_Chicken	0.9301	5.0845	Bangladesh	ypt262_L3_I030	ChickenSD database
625	BDGGD_LOC14	Male	Bengal_Native_Chicken	0.9131	5.0673	Bangladesh	ypt263_L3_I031	ChickenSD database
626	BDGGD_LOC15	Male	Bengal_Native_Chicken	0.9388	4.9303	Bangladesh	ypt264_L3_I032	ChickenSD database
627	INGGD_LOC01	Male	India_Native_Chicken	0.984	6.0292	India	India1	ChickenSD database
628	INGGD_LOC02	Male	India_Native_Chicken	0.9829	5.1467	India	India11	ChickenSD database
629	INGGD_LOC03	Male	India_Native_Chicken	0.9932	5.1462	India	India13	ChickenSD database
630	INGGD_LOC04	Female	India_Native_Chicken	0.9899	5.7208	India	India15	ChickenSD database
631	INGGD_LOC05	Male	India_Native_Chicken	0.992	5.7073	India	India17	ChickenSD database
632	INGGD_LOC06	Male	India_Native_Chicken	0.9896	4.6597	India	India19	ChickenSD database
633	INGGD_LOC07	Male	India_Native_Chicken	0.9906	5.7533	India	India21	ChickenSD database
634	INGGD_LOC08	Female	India_Native_Chicken	0.985	5.0892	India	India23	ChickenSD database
635	INGGD_LOC09	Female	India_Native_Chicken	0.9824	4.8144	India	India25	ChickenSD database
636	INGGD_LOC10	Female	India_Native_Chicken	0.9889	4.6631	India	India27	ChickenSD database
637	INGGD_LOC11	Male	India_Native_Chicken	0.9854	4.57	India	India29	ChickenSD database
638	INGGD_LOC12	Female	India_Native_Chicken	0.9896	5.5907	India	india3	ChickenSD database
639	INGGD_LOC13	Female	India_Native_Chicken	0.9935	5.1737	India	India31	ChickenSD database
640	INGGD_LOC14	Male	India_Native_Chicken	0.994	6.5271	India	India33	ChickenSD database
641	INGGD_LOC15	Male	India_Native_Chicken	0.9935	5.0099	India	India35	ChickenSD database
642	INGGD_LOC16	Female	India_Native_Chicken	0.9878	4.912	India	India37	ChickenSD database
643	INGGD_LOC17	Female	India_Native_Chicken	0.9919	4.5857	India	India39	ChickenSD database
644	INGGD_LOC18	Female	India_Native_Chicken	0.9884	4.7752	India	India41	ChickenSD database
645	INGGD_LOC19	Male	India_Native_Chicken	0.9917	4.611	India	India43	ChickenSD database
646	INGGD_LOC20	Female	India_Native_Chicken	0.9841	5.2036	India	India45	ChickenSD database
647	INGGD_LOC21	Male	India_Native_Chicken	0.9913	4.8763	India	India47	ChickenSD database
648	INGGD_LOC22	Male	India_Native_Chicken	0.9891	4.4877	India	india49	ChickenSD database
649	INGGD_LOC23	Female	India_Native_Chicken	0.9903	5.2621	India	India5	ChickenSD database
650	INGGD_LOC24	Male	India_Native_Chicken	0.9885	4.7312	India	India51	ChickenSD database
651	INGGD_LOC25	Male	India_Native_Chicken	0.9881	5.0458	India	India55	ChickenSD database
652	INGGD_LOC26	Male	India_Native_Chicken	0.9934	4.8176	India	India57	ChickenSD database
653	INGGD_LOC27	Male	India_Native_Chicken	0.9905	5.9807	India	India59	ChickenSD database
654	INGGD_LOC28	Male	India_Native_Chicken	0.9903	5.18	India	India61	ChickenSD database
655	INGGD_LOC29	Female	India_Native_Chicken	0.9885	5.4607	India	India7	ChickenSD database
656	INGGD_LOC30	Male	India_Native_Chicken	0.9876	5.4314	India	India9	ChickenSD database
657	INGGD_LOC31	Male	India_Native_Chicken	0.9905	2.9377	India	Xcelris_10A	ChickenSD database
658	INGGD_LOC32	Male	India_Native_Chicken	0.9916	5.0236	India	Xcelris_10B	ChickenSD database
659	INGGD_LOC33	Female	India_Native_Chicken	0.9937	3.2334	India	Xcelris_11B	ChickenSD database
660	INGGD_LOC34	Female	India_Native_Chicken	0.9817	5.0094	India	Xcelris_127	ChickenSD database
661	INGGD_LOC35	Female	India_Native_Chicken	0.9939	3.9495	India	Xcelris_12A	ChickenSD database
662	INGGD_LOC36	Female	India_Native_Chicken	0.985	3.2947	India	Xcelris_13B	ChickenSD database
663	INGGD_LOC37	Female	India_Native_Chicken	0.9896	6.2293	India	Xcelris_14A	ChickenSD database
664	INGGD_LOC38	Female	India_Native_Chicken	0.9863	3.3947	India	Xcelris_14B	ChickenSD database
665	INGGD_LOC39	Female	India_Native_Chicken	0.9909	3.8845	India	Xcelris_1A	ChickenSD database
666	INGGD_LOC40	Female	India_Native_Chicken	0.9643	2.822	India	Xcelris_1B	ChickenSD database
667	INGGD_LOC41	Male	India_Native_Chicken	0.9916	3.2053	India	Xcelris_2A	ChickenSD database
668	INGGD_LOC42	Male	India_Native_Chicken	0.9887	3.0816	India	Xcelris_2B	ChickenSD database
669	INGGD_LOC43	Male	India_Native_Chicken	0.9739	3.6774	India	Xcelris_394	ChickenSD database
670	INGGD_LOC44	Female	India_Native_Chicken	0.9943	4.6759	India	Xcelris_4A	ChickenSD database
671	INGGD_LOC45	Female	India_Native_Chicken	0.9949	4.3003	India	Xcelris_4B	ChickenSD database
672	INGGD_LOC46	Female	India_Native_Chicken	0.9914	3.1903	India	Xcelris_5A	ChickenSD database
673	INGGD_LOC47	Male	India_Native_Chicken	0.9906	3.2563	India	Xcelris_5B	ChickenSD database
674	INGGD_LOC48	Female	India_Native_Chicken	0.9944	4.1767	India	Xcelris_6A	ChickenSD database
675	INGGD_LOC49	Male	India_Native_Chicken	0.9841	2.8844	India	Xcelris_6B	ChickenSD database
676	INGGD_LOC50	Female	India_Native_Chicken	0.9786	2.7682	India	Xcelris_8A	ChickenSD database
677	INGGD_LOC51	Female	India_Native_Chicken	0.9929	3.5339	India	Xcelris_8B	ChickenSD database
678	INGGD_LOC52	Female	India_Native_Chicken	0.9853	3.0652	India	Xcelris_97	ChickenSD database
679	PKGGD_LOC01	Female	Pakistan_Native_Chicken	0.996	5.4188	Pakistan	ypt2082	ChickenSD database
680	PKGGD_LOC02	Female	Pakistan_Native_Chicken	0.9959	5.6216	Pakistan	ypt2086	ChickenSD database
681	PKGGD_LOC03	Male	Pakistan_Native_Chicken	0.9956	5.1961	Pakistan	ypt2087	ChickenSD database
682	PKGGD_LOC04	Female	Pakistan_Native_Chicken	0.9955	4.6469	Pakistan	ypt2091	ChickenSD database
683	PKGGD_LOC05	Male	Pakistan_Native_Chicken	0.996	5.489	Pakistan	ypt2092	ChickenSD database
684	PKGGD_LOC06	Male	Pakistan_Native_Chicken	0.996	5.1883	Pakistan	ypt2093	ChickenSD database
685	PKGGD_LOC07	Male	Pakistan_Native_Chicken	0.9958	5.4955	Pakistan	ypt2094	ChickenSD database
686	PKGGD_LOC08	Female	Pakistan_Native_Chicken	0.9954	5.4145	Pakistan	ypt2095	ChickenSD database
687	PKGGD_LOC09	Male	Pakistan_Native_Chicken	0.9947	5.8794	Pakistan	ypt2098	ChickenSD database
688	PKGGD_LOC10	Female	Pakistan_Native_Chicken	0.9956	5.8291	Pakistan	ypt2100	ChickenSD database
689	PKGGD_LOC11	Male	Pakistan_Native_Chicken	0.9956	4.5066	Pakistan	ypt2101	ChickenSD database
690	PKGGD_LOC12	Female	Pakistan_Native_Chicken	0.9959	4.9552	Pakistan	ypt2102	ChickenSD database
691	PKGGD_LOC13	Male	Pakistan_Native_Chicken	0.9957	5.9801	Pakistan	ypt2103	ChickenSD database
692	PKGGD_LOC14	Male	Pakistan_Native_Chicken	0.9964	5.7147	Pakistan	ypt2105	ChickenSD database
693	PKGGD_LOC15	Female	Pakistan_Native_Chicken	0.9967	4.6788	Pakistan	ypt2106	ChickenSD database
694	PKGGD_LOC16	Female	Pakistan_Native_Chicken	0.9959	4.9634	Pakistan	ypt2107	ChickenSD database
695	PKGGD_LOC17	Male	Pakistan_Native_Chicken	0.9966	5.8664	Pakistan	ypt2108	ChickenSD database
696	PKGGD_LOC18	Female	Pakistan_Native_Chicken	0.9966	5.0627	Pakistan	ypt2109	ChickenSD database
697	PKGGD_LOC19	Female	Pakistan_Native_Chicken	0.9965	6.1433	Pakistan	ypt2110	ChickenSD database
698	PKGGD_LOC20	Male	Pakistan_Native_Chicken	0.9962	4.3026	Pakistan	ypt2111	ChickenSD database
699	PKGGD_LOC21	Female	Pakistan_Native_Chicken	0.9963	6.5758	Pakistan	ypt2112	ChickenSD database
700	PKGGD_LOC22	Female	Pakistan_Native_Chicken	0.9954	6.2143	Pakistan	ypt2114	ChickenSD database
701	PKGGD_LOC23	Female	Pakistan_Native_Chicken	0.9961	5.993	Pakistan	ypt2115	ChickenSD database
702	PKGGD_LOC24	Female	Pakistan_Native_Chicken	0.9962	5.8374	Pakistan	ypt2116	ChickenSD database
703	PKGGD_LOC25	Male	Pakistan_Native_Chicken	0.9964	4.5133	Pakistan	ypt2117	ChickenSD database
704	PKGGD_LOC26	Female	Pakistan_Native_Chicken	0.9959	5.2533	Pakistan	ypt2118	ChickenSD database
705	PKGGD_LOC27	Female	Pakistan_Native_Chicken	0.9959	4.9304	Pakistan	ypt2119	ChickenSD database
706	PKGGD_LOC28	Female	Pakistan_Native_Chicken	0.996	4.8027	Pakistan	ypt2120	ChickenSD database
707	PKGGD_LOC29	Female	Pakistan_Native_Chicken	0.9962	4.4421	Pakistan	ypt2121	ChickenSD database
708	PKGGD_LOC30	Male	Pakistan_Native_Chicken	0.9964	5.0291	Pakistan	ypt2122	ChickenSD database
709	PKGGD_LOC31	Male	Pakistan_Native_Chicken	0.9959	4.9976	Pakistan	ypt971	ChickenSD database
710	PKGGD_LOC32	Male	Pakistan_Native_Chicken	0.9961	4.4491	Pakistan	ypt972x	ChickenSD database
711	PKGGD_LOC33	Male	Pakistan_Native_Chicken	0.992	9.0412	Pakistan	77S_L4_I029	ChickenSD database
712	PKGGD_LOC34	Male	Pakistan_Native_Chicken	0.9892	8.1296	Pakistan	78S_L4_I030	ChickenSD database
713	PKGGD_LOC35	Male	Pakistan_Native_Chicken	0.9965	8.614	Pakistan	79S_L2_I031	ChickenSD database
714	PKGGD_LOC36	Female	Pakistan_Native_Chicken	0.9967	7.5327	Pakistan	80S_L3_I004	ChickenSD database
715	PKGGD_LOC37	Female	Pakistan_Native_Chicken	0.9972	8.3555	Pakistan	81S_L1_I005	ChickenSD database
716	AFGGD_LOC01	Male	Afghan_Native_Chicken	0.9942	8.8453	Afghanistan	39S_L6_I053	ChickenSD database
717	AFGGD_LOC02	Male	Afghan_Native_Chicken	0.9921	6.9868	Afghanistan	40S_L2_I054	ChickenSD database
718	AFGGD_LOC03	Female	Afghan_Native_Chicken	0.9975	7.4336	Afghanistan	41S_L5_I045	ChickenSD database
719	AFGGD_LOC04	Female	Afghan_Native_Chicken	0.9913	6.9897	Afghanistan	42S_L3_I055	ChickenSD database
720	AFGGD_LOC05	Female	Afghan_Native_Chicken	0.9939	11.2599	Afghanistan	43S	ChickenSD database
721	AFGGD_LOC06	Female	Afghan_Native_Chicken	0.9979	7.8769	Afghanistan	ypt939_L5_I025	ChickenSD database
722	AFGGD_LOC07	Female	Afghan_Native_Chicken	0.9981	7.222	Afghanistan	ypt940_L4_I026	ChickenSD database
723	AFGGD_LOC08	Female	Afghan_Native_Chicken	0.9981	7.007	Afghanistan	ypt941_L5_I027	ChickenSD database
724	AFGGD_LOC09	Male	Afghan_Native_Chicken	0.998	7.003	Afghanistan	ypt942_L7_I028	ChickenSD database
725	AFGGD_LOC10	Male	Afghan_Native_Chicken	0.9975	7.3059	Afghanistan	ypt943	ChickenSD database
726	AFGGD_LOC11	Male	Afghan_Native_Chicken	0.9979	7.764	Afghanistan	ypt944_L3_I030	ChickenSD database
727	IRGGD_LOC01	Male	Iran_Native_Chicken	0.9961	7.5559	Iran	100S	ChickenSD database
728	IRGGD_LOC02	Female	Iran_Native_Chicken	0.9966	7.6683	Iran	101S_L1_I028	ChickenSD database
729	IRGGD_LOC03	Male	Iran_Native_Chicken	0.9963	7.9164	Iran	102S_L3_I037	ChickenSD database
730	IRGGD_LOC04	Male	Iran_Native_Chicken	0.9961	7.4499	Iran	103S	ChickenSD database
731	IRGGD_LOC05	Male	Iran_Native_Chicken	0.997	7.7851	Iran	104S_L7_I029	ChickenSD database
732	IRGGD_LOC06	Male	Iran_Native_Chicken	0.9945	7.8551	Iran	105S_L3_I039	ChickenSD database
733	IRGGD_LOC07	Female	Iran_Native_Chicken	0.9966	8.0953	Iran	106S_L6_I030	ChickenSD database
734	IRGGD_LOC08	Male	Iran_Native_Chicken	0.9965	8.3083	Iran	107S_L2_I031	ChickenSD database
735	IRGGD_LOC09	Male	Iran_Native_Chicken	0.9969	7.8464	Iran	108S_L6_I032	ChickenSD database
736	IRGGD_LOC10	Male	Iran_Native_Chicken	0.997	7.8283	Iran	109S_L5_I033	ChickenSD database
737	IRGGD_LOC11	Female	Iran_Native_Chicken	0.9967	7.4195	Iran	10S_L1_I052	ChickenSD database
738	IRGGD_LOC12	Female	Iran_Native_Chicken	0.9971	8.1932	Iran	110S_L4_I034	ChickenSD database
739	IRGGD_LOC13	Male	Iran_Native_Chicken	0.9968	8.0072	Iran	111S_L3_I047	ChickenSD database
740	IRGGD_LOC14	Male	Iran_Native_Chicken	0.9972	8.2029	Iran	112S_L3_I035	ChickenSD database
741	IRGGD_LOC15	Female	Iran_Native_Chicken	0.9973	7.6238	Iran	113S_L1_I036	ChickenSD database
742	IRGGD_LOC16	Female	Iran_Native_Chicken	0.9968	8.2247	Iran	114S_L3_I037	ChickenSD database
743	IRGGD_LOC17	Female	Iran_Native_Chicken	0.997	8.1755	Iran	116S_L6_I038	ChickenSD database
744	IRGGD_LOC18	Male	Iran_Native_Chicken	0.9973	8.8207	Iran	117S_L2_I039	ChickenSD database
745	IRGGD_LOC19	Female	Iran_Native_Chicken	0.9971	7.1526	Iran	118S_L4_I040	ChickenSD database
746	IRGGD_LOC20	Female	Iran_Native_Chicken	0.9974	7.3856	Iran	119S_L3_I041	ChickenSD database
747	IRGGD_LOC21	Female	Iran_Native_Chicken	0.9962	7.6885	Iran	11S	ChickenSD database
748	IRGGD_LOC22	Female	Iran_Native_Chicken	0.9957	7.1751	Iran	120S_L1_I041	ChickenSD database
749	IRGGD_LOC23	Female	Iran_Native_Chicken	0.9973	8.129	Iran	121S_L3_I042	ChickenSD database
750	IRGGD_LOC24	Female	Iran_Native_Chicken	0.9971	7.3497	Iran	122S_L4_I043	ChickenSD database
751	IRGGD_LOC25	Female	Iran_Native_Chicken	0.9972	7.0643	Iran	123S_L4_I044	ChickenSD database
752	IRGGD_LOC26	Female	Iran_Native_Chicken	0.9964	7.1687	Iran	124S_L2_I048	ChickenSD database
753	IRGGD_LOC27	Female	Iran_Native_Chicken	0.9965	7.1995	Iran	125S_L3_I050	ChickenSD database
754	IRGGD_LOC28	Female	Iran_Native_Chicken	0.9966	7.3772	Iran	126S_L3_I051	ChickenSD database
755	IRGGD_LOC29	Female	Iran_Native_Chicken	0.9973	8.0196	Iran	127S_L2_I045	ChickenSD database
756	IRGGD_LOC30	Female	Iran_Native_Chicken	0.9962	7.9049	Iran	128S_L1_I042	ChickenSD database
757	IRGGD_LOC31	Female	Iran_Native_Chicken	0.9969	7.6915	Iran	129S_L3_I043	ChickenSD database
758	IRGGD_LOC32	Male	Iran_Native_Chicken	0.9971	6.9581	Iran	12S_L4_I011	ChickenSD database
759	IRGGD_LOC33	Female	Iran_Native_Chicken	0.9916	8.9092	Iran	130S_L4_I044	ChickenSD database
760	IRGGD_LOC34	Female	Iran_Native_Chicken	0.9957	7.5561	Iran	131S_L2_I045	ChickenSD database
761	IRGGD_LOC35	Female	Iran_Native_Chicken	0.9939	7.7503	Iran	132S_L2_I046	ChickenSD database
762	IRGGD_LOC36	Female	Iran_Native_Chicken	0.997	7.7076	Iran	133S_L8_I046	ChickenSD database
763	IRGGD_LOC37	Male	Iran_Native_Chicken	0.9965	7.7499	Iran	134S_L2_I047	ChickenSD database
764	IRGGD_LOC38	Male	Iran_Native_Chicken	0.9967	7.0978	Iran	135S_L3_I048	ChickenSD database
765	IRGGD_LOC39	Male	Iran_Native_Chicken	0.9971	8.4734	Iran	13S_L7_I012	ChickenSD database
766	IRGGD_LOC40	Male	Iran_Native_Chicken	0.9974	8.0774	Iran	14S_L2_I021	ChickenSD database
767	IRGGD_LOC41	Male	Iran_Native_Chicken	0.997	7.9001	Iran	15S_L6_I022	ChickenSD database
768	IRGGD_LOC42	Male	Iran_Native_Chicken	0.9971	8.6183	Iran	16S_L5_I023	ChickenSD database
769	IRGGD_LOC43	Male	Iran_Native_Chicken	0.9972	7.2299	Iran	17S_L3_I024	ChickenSD database
770	IRGGD_LOC44	Male	Iran_Native_Chicken	0.9974	7.8566	Iran	18S_L7_I025	ChickenSD database
771	IRGGD_LOC45	Female	Iran_Native_Chicken	0.9969	9.2317	Iran	19S_L4_I026	ChickenSD database
772	IRGGD_LOC46	Female	Iran_Native_Chicken	0.9963	7.4293	Iran	1S	ChickenSD database
773	IRGGD_LOC47	Female	Iran_Native_Chicken	0.9974	8.2674	Iran	20S_L7_I027	ChickenSD database
774	IRGGD_LOC48	Male	Iran_Native_Chicken	0.9973	8.852	Iran	21S_L6_I028	ChickenSD database
775	IRGGD_LOC49	Male	Iran_Native_Chicken	0.9971	8.5584	Iran	22S_L6_I029	ChickenSD database
776	IRGGD_LOC50	Male	Iran_Native_Chicken	0.9966	7.0484	Iran	23S_L2_I030	ChickenSD database
777	IRGGD_LOC51	Male	Iran_Native_Chicken	0.997	7.1359	Iran	24S_L4_I031	ChickenSD database
778	IRGGD_LOC52	Female	Iran_Native_Chicken	0.9965	7.4923	Iran	25S_L3_I032	ChickenSD database
779	IRGGD_LOC53	Female	Iran_Native_Chicken	0.9962	7.4348	Iran	26S	ChickenSD database
780	IRGGD_LOC54	Female	Iran_Native_Chicken	0.9969	8.2381	Iran	27S_L4_I034	ChickenSD database
781	IRGGD_LOC55	Female	Iran_Native_Chicken	0.9968	7.8328	Iran	28S_L4_I035	ChickenSD database
782	IRGGD_LOC56	Female	Iran_Native_Chicken	0.9966	8.0734	Iran	29S_L3_I036	ChickenSD database
783	IRGGD_LOC57	Female	Iran_Native_Chicken	0.9961	7.979	Iran	2S	ChickenSD database
784	IRGGD_LOC58	Male	Iran_Native_Chicken	0.9968	8.3343	Iran	30S_L2_I037	ChickenSD database
785	IRGGD_LOC59	Male	Iran_Native_Chicken	0.9969	7.422	Iran	31S_L3_I038	ChickenSD database
786	IRGGD_LOC60	Male	Iran_Native_Chicken	0.9969	7.279	Iran	32S_L1_I039	ChickenSD database
787	IRGGD_LOC61	Male	Iran_Native_Chicken	0.9972	7.3985	Iran	33S	ChickenSD database
788	IRGGD_LOC62	Female	Iran_Native_Chicken	0.9968	7.6416	Iran	35S_L5_I041	ChickenSD database
789	IRGGD_LOC63	Female	Iran_Native_Chicken	0.9968	7.6995	Iran	36S_L5_I042	ChickenSD database
790	IRGGD_LOC64	Female	Iran_Native_Chicken	0.9968	7.6878	Iran	37S_L2_I043	ChickenSD database
791	IRGGD_LOC65	Female	Iran_Native_Chicken	0.997	7.0809	Iran	38S_L6_I044	ChickenSD database
792	IRGGD_LOC66	Female	Iran_Native_Chicken	0.9968	6.7706	Iran	3S_L4_I003	ChickenSD database
793	IRGGD_LOC67	Male	Iran_Native_Chicken	0.9907	8.8807	Iran	44S_L4_I001	ChickenSD database
794	IRGGD_LOC68	Male	Iran_Native_Chicken	0.9907	7.8093	Iran	45S_L2_I002	ChickenSD database
795	IRGGD_LOC69	Male	Iran_Native_Chicken	0.9955	7.5172	Iran	46S_L4_I003	ChickenSD database
796	IRGGD_LOC70	Female	Iran_Native_Chicken	0.9968	7.1025	Iran	47S_L3_I046	ChickenSD database
797	IRGGD_LOC71	Female	Iran_Native_Chicken	0.9964	7.5426	Iran	48S_L1_I004	ChickenSD database
798	IRGGD_LOC72	Male	Iran_Native_Chicken	0.9962	8.3402	Iran	49S_L1_I005	ChickenSD database
799	IRGGD_LOC73	Female	Iran_Native_Chicken	0.9967	6.9732	Iran	4S_L4_I004	ChickenSD database
800	IRGGD_LOC74	Male	Iran_Native_Chicken	0.9967	8.1514	Iran	50S_L1_I047	ChickenSD database
801	IRGGD_LOC75	Female	Iran_Native_Chicken	0.9972	6.8835	Iran	51S_L6_I048	ChickenSD database
802	IRGGD_LOC76	Female	Iran_Native_Chicken	0.9971	8.2284	Iran	52S_L2_I050	ChickenSD database
803	IRGGD_LOC77	Male	Iran_Native_Chicken	0.9871	8.3008	Iran	53S_L2_I006	ChickenSD database
804	IRGGD_LOC78	Male	Iran_Native_Chicken	0.9957	8.6562	Iran	54S_L2_I007	ChickenSD database
805	IRGGD_LOC79	Female	Iran_Native_Chicken	0.9955	7.6946	Iran	55S_L1_I008	ChickenSD database
806	IRGGD_LOC80	Female	Iran_Native_Chicken	0.9956	8.0075	Iran	56S_L1_I010	ChickenSD database
807	IRGGD_LOC81	Male	Iran_Native_Chicken	0.9966	8.162	Iran	57S_L3_I046	ChickenSD database
808	IRGGD_LOC82	Male	Iran_Native_Chicken	0.9969	8	Iran	58S_L4_I051	ChickenSD database
809	IRGGD_LOC83	Male	Iran_Native_Chicken	0.9972	7.8871	Iran	59S_L5_I052	ChickenSD database
810	IRGGD_LOC84	Female	Iran_Native_Chicken	0.9966	7.4431	Iran	5S	ChickenSD database
811	IRGGD_LOC85	Female	Iran_Native_Chicken	0.9971	8.1434	Iran	60S_L5_I053	ChickenSD database
812	IRGGD_LOC86	Female	Iran_Native_Chicken	0.9969	6.969	Iran	61S_L8_I054	ChickenSD database
813	IRGGD_LOC87	Female	Iran_Native_Chicken	0.9971	7.248	Iran	62S_L8_I055	ChickenSD database
814	IRGGD_LOC88	Female	Iran_Native_Chicken	0.9968	7.932	Iran	63S_L5_I056	ChickenSD database
815	IRGGD_LOC89	Male	Iran_Native_Chicken	0.9968	7.7452	Iran	64S_L4_I001	ChickenSD database
816	IRGGD_LOC90	Male	Iran_Native_Chicken	0.9971	8.0243	Iran	65S_L5_I002	ChickenSD database
817	IRGGD_LOC91	Male	Iran_Native_Chicken	0.9963	8.3172	Iran	66S_L2_I003	ChickenSD database
818	IRGGD_LOC92	Female	Iran_Native_Chicken	0.9922	8.2759	Iran	67S_L1_I011	ChickenSD database
819	IRGGD_LOC93	Female	Iran_Native_Chicken	0.9954	7.8083	Iran	68S_L3_I012	ChickenSD database
820	IRGGD_LOC94	Female	Iran_Native_Chicken	0.9962	7.553	Iran	69S	ChickenSD database
821	IRGGD_LOC95	Male	Iran_Native_Chicken	0.9965	7.4708	Iran	6S	ChickenSD database
822	IRGGD_LOC96	Female	Iran_Native_Chicken	0.9964	7.489	Iran	70S	ChickenSD database
823	IRGGD_LOC97	Female	Iran_Native_Chicken	0.9968	8.0388	Iran	71S_L3_I023	ChickenSD database
824	IRGGD_LOC98	Male	Iran_Native_Chicken	0.995	7.5248	Iran	72S_L1_I024	ChickenSD database
825	IRGGD_LOC99	Male	Iran_Native_Chicken	0.9961	7.8682	Iran	73S_L1_I025	ChickenSD database
826	IRGGD_LOC100	Male	Iran_Native_Chicken	0.9811	8.1935	Iran	74S_L4_I026	ChickenSD database
827	IRGGD_LOC101	Female	Iran_Native_Chicken	0.9965	8.2195	Iran	75S_L3_I027	ChickenSD database
828	IRGGD_LOC102	Female	Iran_Native_Chicken	0.9968	8.043	Iran	76S_L1_I028	ChickenSD database
829	IRGGD_LOC103	Male	Iran_Native_Chicken	0.9961	7.429	Iran	7S_L4_I007	ChickenSD database
830	IRGGD_LOC104	Female	Iran_Native_Chicken	0.9966	7.5478	Iran	82S	ChickenSD database
831	IRGGD_LOC105	Female	Iran_Native_Chicken	0.995	8.1976	Iran	83S_L3_I033	ChickenSD database
832	IRGGD_LOC106	Female	Iran_Native_Chicken	0.9966	7.9297	Iran	96S_L4_I026	ChickenSD database
833	IRGGD_LOC107	Male	Iran_Native_Chicken	0.9969	7.5109	Iran	97S_L8_I027	ChickenSD database
834	IRGGD_LOC108	Male	Iran_Native_Chicken	0.9949	7.9004	Iran	98S_L3_I034	ChickenSD database
835	IRGGD_LOC109	Female	Iran_Native_Chicken	0.9973	7.7322	Iran	99S_L2_I035	ChickenSD database
836	IRGGD_LOC110	Female	Iran_Native_Chicken	0.9963	7.5525	Iran	9S	ChickenSD database
837	IRGGD_LOC111	Male	Iran_Native_Chicken	0.995	4.6612	Iran	yp914ypt	ChickenSD database
838	IRGGD_LOC112	Female	Iran_Native_Chicken	0.9948	6.2226	Iran	ypt890	ChickenSD database
839	IRGGD_LOC113	Female	Iran_Native_Chicken	0.994	5.1182	Iran	ypt891	ChickenSD database
840	IRGGD_LOC114	Male	Iran_Native_Chicken	0.9978	7.4633	Iran	ypt896_L2_I047	ChickenSD database
841	IRGGD_LOC115	Female	Iran_Native_Chicken	0.9983	7.8612	Iran	ypt897_L3_I048	ChickenSD database
842	IRGGD_LOC116	Female	Iran_Native_Chicken	0.9981	7.4951	Iran	ypt898	ChickenSD database
843	IRGGD_LOC117	Male	Iran_Native_Chicken	0.9983	7.8582	Iran	ypt899_L6_I051	ChickenSD database
844	IRGGD_LOC118	Male	Iran_Native_Chicken	0.9975	7.3475	Iran	ypt900_L2_I050	ChickenSD database
845	IRGGD_LOC119	Female	Iran_Native_Chicken	0.9981	8.3522	Iran	ypt901_L1_I052	ChickenSD database
846	IRGGD_LOC120	Male	Iran_Native_Chicken	0.9982	7.2448	Iran	ypt906_L3_I001	ChickenSD database
847	IRGGD_LOC121	Male	Iran_Native_Chicken	0.9984	9.0081	Iran	ypt907_L6_I002	ChickenSD database
848	IRGGD_LOC122	Female	Iran_Native_Chicken	0.9983	7.5771	Iran	ypt908_L1_I003	ChickenSD database
849	IRGGD_LOC123	Female	Iran_Native_Chicken	0.9982	8.4979	Iran	ypt909_L5_I004	ChickenSD database
850	IRGGD_LOC124	Female	Iran_Native_Chicken	0.9982	9.1295	Iran	ypt910_L3_I005	ChickenSD database
851	IRGGD_LOC125	Female	Iran_Native_Chicken	0.9982	8.2132	Iran	ypt911_L6_I006	ChickenSD database
852	IRGGD_LOC126	Female	Iran_Native_Chicken	0.9948	5.2534	Iran	ypt912	ChickenSD database
853	IRGGD_LOC127	Male	Iran_Native_Chicken	0.9962	5.358	Iran	ypt913	ChickenSD database
854	IRGGD_LOC128	Male	Iran_Native_Chicken	0.9942	4.9756	Iran	ypt915	ChickenSD database
855	IRGGD_LOC129	Female	Iran_Native_Chicken	0.9949	4.6729	Iran	ypt916	ChickenSD database
856	IRGGD_LOC130	Female	Iran_Native_Chicken	0.994	5.0592	Iran	ypt917	ChickenSD database
857	IRGGD_LOC131	Male	Iran_Native_Chicken	0.9977	7.5818	Iran	ypt918_L3_I007	ChickenSD database
858	IRGGD_LOC132	Male	Iran_Native_Chicken	0.9979	8.3324	Iran	ypt919_L4_I008	ChickenSD database
859	IRGGD_LOC133	Male	Iran_Native_Chicken	0.9976	7.7719	Iran	ypt920_L5_I010	ChickenSD database
860	IRGGD_LOC134	Female	Iran_Native_Chicken	0.9973	7.8997	Iran	ypt921_L8_I011	ChickenSD database
861	IRGGD_LOC135	Male	Iran_Native_Chicken	0.9977	7.7341	Iran	ypt922_L4_I012	ChickenSD database
862	IRGGD_LOC136	Female	Iran_Native_Chicken	0.9972	7.6508	Iran	ypt923_L2_I051	ChickenSD database
863	IRGGD_LOC137	Male	Iran_Native_Chicken	0.9961	7.8798	Iran	ypt924_L3_I021	ChickenSD database
864	IRGGD_LOC138	Female	Iran_Native_Chicken	0.9982	7.2847	Iran	ypt925_L2_I022	ChickenSD database
865	IRGGD_LOC139	Female	Iran_Native_Chicken	0.9974	7.2682	Iran	ypt926_L2_I023	ChickenSD database
866	IRGGD_LOC140	Female	Iran_Native_Chicken	0.9935	4.4759	Iran	ypt928	ChickenSD database
867	IRGGD_LOC141	Female	Iran_Native_Chicken	0.9928	4.5038	Iran	ypt929	ChickenSD database
868	IRGGD_LOC142	Male	Iran_Native_Chicken	0.9931	4.2841	Iran	ypt930	ChickenSD database
869	IRGGD_LOC143	Male	Iran_Native_Chicken	0.9949	4.7557	Iran	ypt931	ChickenSD database
870	IRGGD_LOC144	Male	Iran_Native_Chicken	0.9948	4.9359	Iran	ypt932	ChickenSD database
871	IRGGD_LOC145	Male	Iran_Native_Chicken	0.9947	5.7082	Iran	ypt933	ChickenSD database
872	IRGGD_LOC146	Female	Iran_Native_Chicken	0.9947	5.702	Iran	ypt934x	ChickenSD database
873	IRGGD_LOC147	Female	Iran_Native_Chicken	0.9936	5.3075	Iran	ypt935	ChickenSD database
874	IRGGD_LOC148	Male	Iran_Native_Chicken	0.9933	5.4044	Iran	ypt936	ChickenSD database
875	IRGGD_LOC149	Male	Iran_Native_Chicken	0.9933	4.9399	Iran	ypt937	ChickenSD database
876	IRGGD_LOC150	Male	Iran_Native_Chicken	0.9957	4.6491	Iran	ypt938x	ChickenSD database
877	IRGGD_LOC151	Male	Iran_Native_Chicken	0.9978	7.7983	Iran	ypt946_L4_I032	ChickenSD database
878	IRGGD_LOC152	Female	Iran_Native_Chicken	0.9977	7.0418	Iran	ypt947_L5_I033	ChickenSD database
879	IRGGD_LOC153	Female	Iran_Native_Chicken	0.9982	9.2255	Iran	ypt948_L2_I034	ChickenSD database
880	IRGGD_LOC154	Female	Iran_Native_Chicken	0.9983	7.3277	Iran	ypt949_L3_I035	ChickenSD database
881	IRGGD_LOC155	Male	Iran_Native_Chicken	0.998	8.298	Iran	ypt950_L5_I036	ChickenSD database
882	IRGGD_LOC156	Male	Iran_Native_Chicken	0.9939	4.7257	Iran	ypt951	ChickenSD database
883	IRGGD_LOC157	Male	Iran_Native_Chicken	0.995	4.9754	Iran	ypt952	ChickenSD database
884	IRGGD_LOC158	Male	Iran_Native_Chicken	0.9947	4.9252	Iran	ypt953	ChickenSD database
885	IRGGD_LOC159	Female	Iran_Native_Chicken	0.9931	4.8025	Iran	ypt954	ChickenSD database
886	IRGGD_LOC160	Female	Iran_Native_Chicken	0.995	5.9278	Iran	ypt955	ChickenSD database
887	IRGGD_LOC161	Female	Iran_Native_Chicken	0.9944	5.3465	Iran	ypt956x	ChickenSD database
888	IRGGD_LOC162	Female	Iran_Native_Chicken	0.9937	5.0382	Iran	ypt957	ChickenSD database
889	IRGGD_LOC163	Female	Iran_Native_Chicken	0.9943	5.4084	Iran	ypt958	ChickenSD database
890	IRGGD_LOC164	Male	Iran_Native_Chicken	0.9937	5.6105	Iran	ypt959	ChickenSD database
891	IRGGD_LOC165	Male	Iran_Native_Chicken	0.9943	5.1869	Iran	ypt960	ChickenSD database
892	IRGGD_LOC166	Male	Iran_Native_Chicken	0.9945	5.0287	Iran	ypt961	ChickenSD database
893	IRGGD_LOC167	Female	Iran_Native_Chicken	0.9945	6.499	Iran	ypt962	ChickenSD database
894	IRGGD_LOC168	Female	Iran_Native_Chicken	0.9954	4.8257	Iran	ypt963	ChickenSD database
895	IRGGD_LOC169	Male	Iran_Native_Chicken	0.9955	4.5297	Iran	ypt964	ChickenSD database
896	IRGGD_LOC170	Male	Iran_Native_Chicken	0.9947	5.9998	Iran	ypt965	ChickenSD database
897	IRGGD_LOC171	Male	Iran_Native_Chicken	0.9932	6.0302	Iran	ypt966	ChickenSD database
898	IRGGD_LOC172	Male	Iran_Native_Chicken	0.9972	8.2611	Iran	ypt973_L4_I037	ChickenSD database
899	IRGGD_LOC173	Male	Iran_Native_Chicken	0.9977	7.2854	Iran	ypt974	ChickenSD database
900	IRGGD_LOC174	Male	Iran_Native_Chicken	0.9978	7.2959	Iran	ypt975_L8_I039	ChickenSD database
901	IRGGD_LOC175	Female	Iran_Native_Chicken	0.9977	6.9669	Iran	ypt976_L7_I040	ChickenSD database
902	IRGGD_LOC176	Male	Iran_Native_Chicken	0.9978	6.9954	Iran	ypt977_L2_I041	ChickenSD database
903	IRGGD_LOC177	Female	Iran_Native_Chicken	0.9973	7.4711	Iran	ypt978_L2_I052	ChickenSD database
904	IRGGD_LOC178	Female	Iran_Native_Chicken	0.9976	7.1927	Iran	ypt979_L6_I042	ChickenSD database
905	IRGGD_LOC179	Female	Iran_Native_Chicken	0.9979	7.5088	Iran	ypt980_L3_I043	ChickenSD database
906	IRGGD_LOC180	Female	Iran_Native_Chicken	0.9975	7.5117	Iran	ypt981_L2_I044	ChickenSD database
907	IRGGD_LOC181	Female	Iran_Native_Chicken	0.9953	7.1379	Iran	ypt982_L4_I045	ChickenSD database
908	IRGGD_LOC182	Male	Iran_Native_Chicken	0.9977	8.188	Iran	ypt945_L4_I031	ChickenSD database
909	IRGGD_BR01	Male	Iran_Commercial_Broiler	0.9983	7.9784	Iran	ypt902_L1_I053	ChickenSD database
910	IRGGD_BR02	Male	Iran_Commercial_Broiler	0.9983	7.7991	Iran	ypt903_L2_I054	ChickenSD database
911	IRGGD_BR03	Female	Iran_Commercial_Broiler	0.9978	6.9637	Iran	ypt904_L4_I055	ChickenSD database
912	IRGGD_BR04	Female	Iran_Commercial_Broiler	0.998	8.6345	Iran	ypt905_L6_I056	ChickenSD database
913	ITGGD_WL02	Female	White_Leghorn_Chicken	0.9979	8.2442	Italy	84S_L5_I006	ChickenSD database
914	ITGGD_WL03	Female	White_Leghorn_Chicken	0.9977	7.7974	Italy	85S_L5_I007	ChickenSD database
915	ITGGD_WL04	Female	White_Leghorn_Chicken	0.9979	8.1838	Italy	86S_L5_I008	ChickenSD database
916	ITGGD_WL05	Female	White_Leghorn_Chicken	0.9978	9.3111	Italy	87S_L5_I010	ChickenSD database
917	ITGGD_WL06	Female	White_Leghorn_Chicken	0.9977	9.0768	Italy	88S_L4_I011	ChickenSD database
918	ITGGD_WL07	Female	White_Leghorn_Chicken	0.9982	7.8998	Italy	89S_L6_I012	ChickenSD database
919	ITGGD_WL08	Female	White_Leghorn_Chicken	0.998	7.4379	Italy	90S_L4_I021	ChickenSD database
920	ITGGD_WL09	Female	White_Leghorn_Chicken	0.9978	6.9876	Italy	91S_L4_I022	ChickenSD database
921	ITGGD_WL10	Female	White_Leghorn_Chicken	0.9978	8.1383	Italy	92S_L5_I023	ChickenSD database
922	ITGGD_WL11	Female	White_Leghorn_Chicken	0.9974	7.2238	Italy	93S_L7_I024	ChickenSD database
923	ITGGD_WL12	Female	White_Leghorn_Chicken	0.9973	9.4527	Italy	95S_L8_I025	ChickenSD database
924	ITGGD_WL13	Female	White_Leghorn_Chicken	0.9952	11.5761	Italy	SAMN02486166	PRJNA232548
925	ITGGD_WL14	Female	White_Leghorn_Chicken	0.9955	34.8701	Italy	production	ChickenSD database
926	GBGGD_COR01	Female	Cornish_Chicken	0.9951	9.6967	UK	SAMN02486157	PRJNA232548
927	USGGD_RIR01	Female	Rhode_Island_Red_Chicken	0.9954	8.0674	USA	SAMN02486160	PRJNA232548
928	USGGD_WPR01	Female	White_Plymouth_Rock_Chicken	0.9952	12.6912	USA	SAMN02486167	PRJNA232548
