# Supplementary material for: Galbase: a comprehensive repository for integrating chicken multi-omics data
Source: BMC Genomics. 2022 May 12;23:364. doi: 10.1186/s12864-022-08598-2 (PMC9097087; doi:10.1186/s12864-022-08598-2)
Supplement: Supplementary file 2 — Additional file 2: [file 12864_2022_8598_MOESM2_ESM.xlsx]

## Sheet: Table S2
Table S2. Summary statistics of the 429 RNA-seq used in this study
Number	Tissues type	Mapping rate(%)	Raw sequence (Gbp)	Sample ID	Breed	Sex
1	Embryo_skeletal_muscle_derived_myoblasts	94.09	10.357	SRR6495781	-	-
2	Embryo_skeletal_muscle_derived_myoblasts	94.49	9.755	SRR6495783	-	-
3	Embryo_skeletal_muscle_derived_myoblasts	93.52	11.798	SRR6495784	-	-
4	Embryo_skeletal_muscle_derived_myotubes	93.35	10.215	SRR6495785	-	-
5	Embryo_skeletal_muscle_derived_myotubes	93	9.795	SRR6495786	-	-
6	Embryo_skeletal_muscle_derived_myotubes	93.87	9.399	SRR6495787	-	-
7	Skeletal_muscle_10months	93.48	11	SRR11939388	Tibetan chicken	female
8	Skeletal_muscle_10months	92.44	12.01	SRR11939396	Tibetan chicken	female
9	Skeletal_muscle_10months	93.84	11.96	SRR11939403	Tibetan chicken	female
10	Skeletal_muscle_adult	90.59	14.93	SRR12697122	-	male
11	Skeletal_muscle_adult	92.46	14.86	SRR12697123	-	male
12	Muscle_adult_low_altitude	92.67	4.187	SRR5190399	-	-
13	Muscle_adult_low_altitude	93.14	4.408	SRR5190402	-	-
14	Muscle_adult_low_altitude	92.28	4.441	SRR5190405	-	-
15	Muscle_adult_high_altitude	92.78	4.427	SRR5190432	-	-
16	Muscle_adult_high_altitude	91.71	4.973	SRR5190435	-	-
17	Muscle_adult_high_altitude	91.64	4.417	SRR5190438	-	-
18	Breast_muscle_Rhode_Island_White_6weeks	81.27	9.809	SRR8647615	Rhode Island White	female
19	Breast_muscle_Rhode_Island_White_6weeks	81.7	10.434	SRR8647620	Rhode Island White	female
20	Breast_muscle_Rhode_Island_White_6weeks	81.32	10.991	SRR8647628	Rhode Island White	female
21	Breast_muscle_Cornish_6weeks	80.49	10.012	SRR8647622	Cornish	female
22	Breast_muscle_Cornish_6weeks	78.37	10.794	SRR8647623	Cornish	female
23	Breast_muscle_Cornish_6weeks	78.69	9.413	SRR8647624	Cornish	female
24	Breast_muscle_hybrid_6weeks	82.25	9.687	SRR8647626	hybrid	female
25	Breast_muscle_hybrid_6weeks	78.46	10.204	SRR8647631	hybrid	female
26	Breast_muscle_hybrid_6weeks	80.95	9.034	SRR8647632	hybrid	female
27	Breast_muscle_4weeks_slow_growing_group	89.6	7.556	SRR8775090	Jinghai yellow chicken	male
28	Breast_muscle_4weeks_slow_growing_group	79.97	7.797	SRR8775087	Jinghai yellow chicken	male
29	Breast_muscle_4weeks_slow_growing_group	77.83	7.223	SRR8775088	Jinghai yellow chicken	male
30	Breast_muscle_4weeks_fast_growing_group	79.5	8.74	SRR8775091	Jinghai yellow chicken	male
31	Breast_muscle_4weeks_fast_growing_group	79.15	9.102	SRR8775092	Jinghai yellow chicken	male
32	Breast_muscle_4weeks_fast_growing_group	77.96	9.003	SRR8775089	Jinghai yellow chicken	male
33	Breast_muscle_8weeks_slow_growing_group	80.08	7.357	SRR8775105	Jinghai yellow chicken	male
34	Breast_muscle_8weeks_slow_growing_group	80.02	8.031	SRR8775106	Jinghai yellow chicken	male
35	Breast_muscle_8weeks_slow_growing_group	79.4	7.491	SRR8775107	Jinghai yellow chicken	male
36	Breast_muscle_8weeks_fast_growing_group	80.18	7.541	SRR8775085	Jinghai yellow chicken	male
37	Breast_muscle_8weeks_fast_growing_group	79.19	8.281	SRR8775086	Jinghai yellow chicken	male
38	Breast_muscle_8weeks_fast_growing_group	80.4	8.958	SRR8775108	Jinghai yellow chicken	male
39	Breast_8months	97.72	6.721	SRR6108718	-	female
40	Breast_8months	97.57	4.17	SRR6108738	-	female
41	Leg_muscle_300days_slow_growing_group	90.89	4.913	SRR7110437	Jinghai yellow chicken	female
42	Leg_muscle_300days_slow_growing_group	90.47	4.305	SRR7110436	Jinghai yellow chicken	female
43	Leg_muscle_300days_slow_growing_group	92.28	5.3	SRR7110439	Jinghai yellow chicken	female
44	Leg_muscle_300days_fast_growing_group	89.65	4.501	SRR7110440	Jinghai yellow chicken	female
45	Leg_muscle_300days_fast_growing_group	90.61	4.945	SRR7110441	Jinghai yellow chicken	female
46	Leg_muscle_300days_fast_growing_group	90.61	5.375	SRR7110438	Jinghai yellow chicken	female
47	Limb_bud_E7	84.45	3.799	DRR163659	-	-
48	Limb_bud_E7	87.83	3.274	DRR163660	-	-
49	Limb_bud_E7	90.66	3.055	DRR163661	-	-
50	Whole_forelimb_bud_HH20	96.88	6.069	SRR7288050	White Leghorn	-
51	Whole_hindlimb_bud_HH20	97.38	6.112	SRR7288051	White Leghorn	-
52	Proximal_forelimb_HH30	96.14	6.385	SRR7288052	White Leghorn	-
53	Distal_forelimb_HH30	96.04	6.604	SRR7288053	White Leghorn	-
54	Proximal_hindlimb_HH30	96.92	3.712	SRR7288054	White Leghorn	-
55	Distal_hindlimb_HH30	97	3.852	SRR7288055	White Leghorn	-
56	Distal_hindlimb_HH30	97.08	4.04	SRR7288056	White Leghorn	-
57	Neck_feather_growth_phase	95.08	12.132	SRR6726365	-	-
58	Neck_feather_growth_phase	95.59	7.694	SRR6726366	-	-
59	Wing_contour_feather_growth_phase	95.5	11.662	SRR6726367	-	-
60	Wing_contour_feather_growth_phase	95.64	10.18	SRR6726368	-	-
61	Leg_feather_growth_phase	95.39	11.514	SRR6726369	-	-
62	Leg_feather_growth_phase	95.66	9.977	SRR6726370	-	-
63	Skin_E6	92.53	5.049	SRR5922808	Roman Chicken	-
64	Skin_E7	94.45	4.381	SRR5922809	Roman Chicken	-
65	Skin_E8	94.32	5.313	SRR5922810	Roman Chicken	-
66	Skin_E9	93.77	3.637	SRR5922811	Roman Chicken	-
67	Skin_E10	93.21	4.756	SRR5922812	Roman Chicken	-
68	Skin_E11	94.15	4.147	SRR5922813	Roman Chicken	-
69	Skin_E12	93.82	4.208	SRR5922814	Roman Chicken	-
70	Skin_E13	93.27	3.675	SRR5922815	Roman Chicken	-
71	Skin_E14	94.17	5.432	SRR5922816	Roman Chicken	-
72	Skin_E15	93.4	4.48	SRR5922817	Roman Chicken	-
73	Skin_E16	93.74	3.53	SRR5922820	Roman Chicken	-
74	Skin_E17	93.38	4.343	SRR5922821	Roman Chicken	-
75	Skin_E18	92.78	3.401	SRR5922822	Roman Chicken	-
76	Skin_E19	94.61	3.571	SRR5922823	Roman Chicken	-
77	Skin_E20	89.75	3.708	SRR5922818	Roman Chicken	-
78	Skin_E21	94.45	3.701	SRR5922819	Roman Chicken	-
79	Black_skin_7weeks	84.59	6.949	SRR7062906	Silky fowl	female
80	Black_skin_7weeks	86.25	5.855	SRR7062907	Silky fowl	female
81	Black_skin_7weeks	86.34	7.22	SRR7062908	Silky fowl	female
82	Gray_skin_7weeks	86.04	7.414	SRR7062909	Silky fowl	female
83	Gray_skin_7weeks	85.98	6.541	SRR7062910	Silky fowl	female
84	Gray_skin_7weeks	86.89	7.067	SRR7062911	Silky fowl	female
85	Skin_8months	90.83	6.635	SRR6108735	-	female
86	Skin_8months	97.26	4.039	SRR6108755	-	female
87	Follicle_E13_Huaixiang_chicken_normal_feathers	94.12	5.028	SRR6884531	Huaixiang Chicken	-
88	Follicle_E13_Huaixiang_chicken_normal_feathers	93.11	4.888	SRR6884532	Huaixiang Chicken	-
89	Follicle_E13_Huaixiang_chicken_normal_feathers	92.65	5.094	SRR6884529	Huaixiang Chicken	-
90	Follicle_E13_Kirin_chicken_frizzle_feathers	92.73	3.757	SRR6884534	Kirin Chicken	-
91	Follicle_E13_Kirin_chicken_frizzle_feathers	93.1	4.205	SRR6884530	Kirin Chicken	-
92	Follicle_E13_Kirin_chicken_frizzle_feathers	92.64	5.407	SRR6884533	Kirin Chicken	-
93	Feather_follicle_42weeks	93.08	6.61	SRR7973868	yufen i	female
94	Feather_follicle_42weeks	90.12	6.76	SRR7973869	yufen i	female
95	Feather_follicle_42weeks	92.05	6.63	SRR7973870	yufen i	female
96	Feather_follicle_42weeks	91.04	6.73	SRR7973871	yufen i	female
97	Feather_follicle_42weeks	85.66	6.63	SRR7973872	yufen i	female
98	Feather_follicle_42weeks	92.27	6.69	SRR7973873	yufen i	female
99	Abdominal_fat_14days	93.5	16.4	SRR6459503	Gushi	-
100	Abdominal_fat_14days	95.32	17.138	SRR6459504	Gushi	-
101	Abdominal_fat_14days	94.09	10.813	SRR6459505	Gushi	-
102	Abdominal_fat_14days	94.84	18.04	SRR6459506	Gushi	-
103	Intramuscular_fat_14days	94.09	17.263	SRR6459507	Gushi	-
104	Intramuscular_fat_14days	91.28	13.836	SRR6459508	Gushi	-
105	Intramuscular_fat_14days	92.63	14.444	SRR6459509	Gushi	-
106	Intramuscular_fat_14days	90.44	15.429	SRR6459510	Gushi	-
107	Adipose_adult	93.56	10.05	SRR12697086	-	male
108	Adipose_adult	92.93	13.9	SRR12697087	-	male
109	Spleen_8months	98.37	5.576	SRR6108726	-	female
110	Spleen_8months	98.74	3.728	SRR6108746	-	female
111	Spleen_adult_low_altitude	93.86	4.775	SRR5190472	-	-
112	Spleen_adult_low_altitude	92.88	4.444	SRR5190474	-	-
113	Spleen_adult_low_altitude	94.09	5.322	SRR5190476	-	-
114	Spleen_adult_high_altitude	92.11	4.705	SRR5190496	-	-
115	Spleen_adult_high_altitude	91.69	4.583	SRR5190498	-	-
116	Spleen_adult_high_altitude	93.11	4.454	SRR5190500	-	-
117	Spleen_adult	94.66	12.27	SRR12697128	-	male
118	Spleen_adult	92.47	11.83	SRR12697129	-	male
119	B_lymphocyte_E16_from_bursa_of_fabricius	86.93	15.86	SRR9109596	Hy-Line W-36 commercial layer	-
120	B_lymphocyte_E16_from_bursa_of_fabricius	88.66	13.355	SRR9109597	Hy-Line W-36 commercial layer	-
121	B_lymphocyte_E16_from_bursa_of_fabricius	87.1	15.011	SRR9109599	Hy-Line W-36 commercial layer	-
122	B_lymphocyte_E19_from_bursa_of_fabricius	93.61	11.25	SRR9109602	Hy-Line W-36 commercial layer	-
123	B_lymphocyte_E19_from_bursa_of_fabricius	93.93	14.017	SRR9137587	Hy-Line W-36 commercial layer	-
124	Bursa_of_fabricius_14days	92.21	7.93	SRR7959183	Gushi	male
125	Bursa_of_fabricius_14days	92.56	8.24	SRR7959184	Gushi	male
126	Bursa_of_fabricius_14days	91.68	7.34	SRR7959185	Gushi	male
127	Bursa_of_fabricius_14days	93.27	8.51	SRR7959186	Gushi	male
128	Bursa_of_fabricius_14days	93.51	9.39	SRR7959187	Gushi	male
129	Bursa_of_fabricius_14days	93.63	9.02	SRR7959188	Gushi	male
130	Bursa_of_fabricius_5weeks	91.46	12.65	SRR11024261	broiler	female
131	Bursa_of_fabricius_5weeks	92.96	12.63	SRR11024262	broiler	female
132	Bursa_of_fabricius_5weeks	92.13	12.64	SRR11024263	broiler	female
133	Bursa_of_fabricius_5weeks	92.79	12.59	SRR11024264	broiler	female
134	Bursa_of_fabricius_5weeks	89.98	12.67	SRR11024265	broiler	female
135	Bursa_of_fabricius_5weeks	88.99	12.65	SRR11024266	broiler	female
136	Bursa_of_fabricius_16_or_17weeks	94.27	3.44	ERR1298514	J-Line	female
137	Bursa_of_fabricius_16_or_17weeks	97.7	3.51	ERR1298515	J-Line	female
138	Bursa_of_fabricius_16_or_17weeks	96.06	3.45	ERR1298516	J-Line	female
139	Bursa_of_fabricius_16_or_17weeks	91.34	3.38	ERR1298517	J-Line	female
140	Bursa_of_fabricius_16_or_17weeks	97.74	3.41	ERR1298518	J-Line	female
141	Bursa_of_fabricius_16_or_17weeks	97.73	3.5	ERR1298519	J-Line	female
142	Bursa_of_fabricius_16_or_17weeks	97.73	3.43	ERR1298520	J-Line	female
143	Bursa_of_fabricius_16_or_17weeks	97.7	3.35	ERR1298521	J-Line	female
144	Thymus_1day_post_infection_resistant_APEC	86	2.17	SRR2032319	Commercial broiler	-
145	Thymus_1day_post_infection_resistant_APEC	93.7	2.31	SRR2032320	Commercial broiler	-
146	Thymus_1day_post_infection_resistant_APEC	90.25	3.39	SRR2032321	Commercial broiler	-
147	Thymus_1day_post_infection_resistant_APEC	82.94	2.86	SRR2032322	Commercial broiler	-
148	Thymus_1day_post_infection_susceptible_APEC	92.26	2.98	SRR2032327	Commercial broiler	-
149	Thymus_1day_post_infection_susceptible_APEC	94.15	2.6	SRR2032328	Commercial broiler	-
150	Thymus_1day_post_infection_susceptible_APEC	89.23	2.78	SRR2032329	Commercial broiler	-
151	Thymus_1day_post_infection_susceptible_APEC	90.26	3.22	SRR2032330	Commercial broiler	-
152	Thymus_1day_post_infection_negative_control	91.68	1.7	SRR2032311	Commercial broiler	-
153	Thymus_1day_post_infection_negative_control	95.85	3.88	SRR2032312	Commercial broiler	-
154	Thymus_1day_post_infection_negative_control	94.7	2.62	SRR2032313	Commercial broiler	-
155	Thymus_1day_post_infection_negative_control	93.09	2.67	SRR2032314	Commercial broiler	-
156	Thymus_5days_post_infection_resistant_APEC	89.87	1.74	SRR2032323	Commercial broiler	-
157	Thymus_5days_post_infection_resistant_APEC	94.25	2.79	SRR2032324	Commercial broiler	-
158	Thymus_5days_post_infection_resistant_APEC	86.39	2.52	SRR2032325	Commercial broiler	-
159	Thymus_5days_post_infection_resistant_APEC	90.28	3.06	SRR2032326	Commercial broiler	-
160	Thymus_5days_post_infection_susceptible_APEC	82.76	2.16	SRR2032331	Commercial broiler	-
161	Thymus_5days_post_infection_susceptible_APEC	95.63	2.8	SRR2032332	Commercial broiler	-
162	Thymus_5days_post_infection_susceptible_APEC	93.76	3.02	SRR2032333	Commercial broiler	-
163	Thymus_5days_post_infection_susceptible_APEC	90.84	3.01	SRR2032334	Commercial broiler	-
164	Thymus_5days_post_infection_negative_control	80.86	0.98	SRR2032315	Commercial broiler	-
165	Thymus_5days_post_infection_negative_control	96.65	2.69	SRR2032316	Commercial broiler	-
166	Thymus_5days_post_infection_negative_control	88.28	3.02	SRR2032317	Commercial broiler	-
167	Thymus_5days_post_infection_negative_control	93.05	2.86	SRR2032318	Commercial broiler	-
168	Thymus_16_or_17weeks	96.94	3.33	ERR1298650	J-Line	female
169	Thymus_16_or_17weeks	96.93	3.28	ERR1298651	J-Line	female
170	Thymus_16_or_17weeks	96.97	3.37	ERR1298652	J-Line	female
171	Thymus_16_or_17weeks	96.98	3.33	ERR1298653	J-Line	female
172	Thymus_16_or_17weeks	96.94	3.36	ERR1298654	J-Line	female
173	Thymus_16_or_17weeks	96.95	3.31	ERR1298655	J-Line	female
174	Thymus_16_or_17weeks	95.21	3.2	ERR1298656	J-Line	female
175	Thymus_16_or_17weeks	91.69	3.19	ERR1298657	J-Line	female
176	Harderian_gland_27days_Fayoumi	89.6	4.73	SRR6830198	Fayoumi	female
177	Harderian_gland_27days_Fayoumi	91.96	4.74	SRR6830204	Fayoumi	female
178	Harderian_gland_27days_Fayoumi	89.93	4.93	SRR6830208	Fayoumi	female
179	Harderian_gland_27days_Fayoumi	85.85	5.75	SRR6830210	Fayoumi	female
180	Harderian_gland_27days_Fayoumi	91.23	4.09	SRR6830213	Fayoumi	male
181	Harderian_gland_27days_Fayoumi	89.58	5.65	SRR6830216	Fayoumi	female
182	Harderian_gland_27days_Fayoumi	89.18	4.45	SRR6830219	Fayoumi	female
183	Harderian_gland_27days_Fayoumi	89.16	4.24	SRR6830224	Fayoumi	male
184	Harderian_gland_27days_Leghorn	94.55	3.24	SRR6830200	Leghorn	male
185	Harderian_gland_27days_Leghorn	90.8	4.06	SRR6830202	Leghorn	male
186	Harderian_gland_27days_Leghorn	91.37	4.52	SRR6830203	Leghorn	male
187	Harderian_gland_27days_Leghorn	91.61	5.5	SRR6830230	Leghorn	male
188	Harderian_gland_27days_Leghorn	87.15	6.41	SRR6830231	Leghorn	male
189	Harderian_gland_27days_Leghorn	91.84	4.45	SRR6830234	Leghorn	male
190	Harderian_gland_27days_Leghorn	92.71	5.07	SRR6830235	Leghorn	female
191	Harderian_gland_27days_Leghorn	92.38	5.62	SRR6830237	Leghorn	male
192	Harderian_gland_27days_Leghorn	90.89	3.63	SRR6830240	Leghorn	male
193	Harderian_gland_27days_Leghorn	87.52	7.79	SRR6830243	Leghorn	male
194	Harderian_gland_16_or_17weeks	89.2	3.07	ERR1298554	J-Line	female
195	Harderian_gland_16_or_17weeks	92.03	3.14	ERR1298555	J-Line	female
196	Harderian_gland_16_or_17weeks	92.06	3.06	ERR1298556	J-Line	female
197	Harderian_gland_16_or_17weeks	92.05	3	ERR1298557	J-Line	female
198	Harderian_gland_16_or_17weeks	92.13	3.1	ERR1298558	J-Line	female
199	Harderian_gland_16_or_17weeks	91.81	3.11	ERR1298559	J-Line	female
200	Harderian_gland_16_or_17weeks	91.97	3.07	ERR1298560	J-Line	female
201	Harderian_gland_16_or_17weeks	86.55	2.99	ERR1298561	J-Line	female
202	Caecal_tonsil_16_or_17weeks	90.03	12.71	ERR1298522	J-Line	female
203	Caecal_tonsil_16_or_17weeks	93.94	12.95	ERR1298523	J-Line	female
204	Caecal_tonsil_16_or_17weeks	93.84	12.67	ERR1298524	J-Line	female
205	Caecal_tonsil_16_or_17weeks	93.92	12.49	ERR1298525	J-Line	female
206	Caecal_tonsil_16_or_17weeks	93.9	12.88	ERR1298526	J-Line	female
207	Caecal_tonsil_16_or_17weeks	93.94	12.86	ERR1298527	J-Line	female
208	Caecal_tonsil_16_or_17weeks	93.6	12.81	ERR1298528	J-Line	female
209	Caecal_tonsil_16_or_17weeks	93.93	12.46	ERR1298529	J-Line	female
210	HD11_cell_Tembusu_virus_12hours_post_infection	93.44	8.79	SRR8625585	-	-
211	HD11_cell_Tembusu_virus_12hours_post_infection	91.4	8.99	SRR8625586	-	-
212	HD11_cell_Tembusu_virus_12hours_post_infection	92.73	9.48	SRR8625587	-	-
213	HD11_cell_Tembusu_virus_24hours_post_infection	89.89	9.43	SRR8625588	-	-
214	HD11_cell_Tembusu_virus_24hours_post_infection	91.61	9.16	SRR8625589	-	-
215	HD11_cell_Tembusu_virus_24hours_post_infection	91.34	9.57	SRR8625590	-	-
216	HD11_cell_Control_12hours_post_infection	91.94	8.95	SRR8625579	-	-
217	HD11_cell_Control_12hours_post_infection	89.21	9.79	SRR8625580	-	-
218	HD11_cell_Control_12hours_post_infection	92.48	9.02	SRR8625581	-	-
219	HD11_cell_Control_24hours_post_infection	93.42	9.19	SRR8625582	-	-
220	HD11_cell_Control_24hours_post_infection	93.37	8.98	SRR8625583	-	-
221	HD11_cell_Control_24hours_post_infection	93.77	9.17	SRR8625584	-	-
222	Bone_marrow_8months	98.93	5.967	SRR6108720	-	female
223	Bone_marrow_8months	97.75	3.88	SRR6108740	-	female
224	Brain_E12	97.75	18.171	SRR7127899	-	-
225	Brain_E12	97.7	22.743	SRR7127901	-	-
226	Brain_E12	97.7	21.208	SRR7127900	-	-
227	Brain_E16	97.37	17.137	SRR7127903	-	-
228	Brain_E16	97.45	20.839	SRR7127902	-	-
229	Brain_E16	96.91	19.601	SRR7127904	-	-
230	Brain_E20	97.14	19.779	SRR7127905	-	-
231	Brain_E20	97.54	16.955	SRR7127906	-	-
232	Brain_100days	97.26	16.925	SRR7127908	-	-
233	Brain_100days	96.67	15.393	SRR7127907	-	-
234	Brain_100days	96.42	18.544	SRR7127909	-	-
235	Brain_300days	96.63	14.342	SRR7127910	-	-
236	Brain_300days	95.43	10.814	SRR7127911	-	-
237	Brain_300days	96.82	12.436	SRR7127912	-	-
238	Brain_1year	96.35	18.42	SRR7127913	-	-
239	Brain_1year	95.62	17.731	SRR7127914	-	-
240	Brain_1year	95.52	19.101	SRR7127915	-	-
241	Brain_3years	97.2	20.603	SRR7127916	-	-
242	Brain_3years	97.45	16.736	SRR7127917	-	-
243	Brain_5years	97.62	20.267	SRR7127918	-	-
244	Brain_5years	97.58	21.322	SRR7127919	-	-
245	Brain_adult	96.63	3.345	SRR5412242	-	female
246	Brain_adult	96.88	2.67	SRR5412243	-	male
247	Brain_adult	96.73	2.872	SRR5412244	-	male
248	Cerebellum_8months	98.84	5.933	SRR6108728	-	female
249	Cerebellum_8months	99.03	3.847	SRR6108748	-	female
250	Cerebellum_adult	95.77	14.86	SRR12697092	-	male
251	Cerebellum_adult	90	14.22	SRR12697093	-	male
252	Cerebrum_8months	98.11	5.95	SRR6108722	-	female
253	Cerebrum_8months	99.01	4.474	SRR6108742	-	female
254	Hypothalamus	96.7	14.098	ERR2812446	Rhode Island Red (RIR) layers	female
255	Hypothalamus	96.41	14.07	ERR2812447	Rhode Island Red (RIR) layers	female
256	Hypothalamus	96.16	10.841	ERR2812448	Rhode Island Red (RIR) layers	female
257	Hypothalamus	96.14	11.685	ERR2812449	Rhode Island Red (RIR) layers	female
258	Hypothalamus	96.01	12.835	ERR2812450	Rhode Island Red (RIR) layers	female
259	Hypothalamus_adult	95.11	14.55	SRR12697104	-	male
260	Hypothalamus_adult	92.06	14.51	SRR12697105	-	male
261	Cerebral_cortex_adult	89.49	15.36	SRR12697098	-	male
262	Cerebral_cortex_adult	93.56	13.7	SRR12697099	-	male
263	Trigeminal_ganglion_E19_E21	94.48	5.166	SRS4298884	-	-
264	Trigeminal_ganglion_E19_E21	92.06	7.223	SRS4298885	-	-
265	Trigeminal_ganglion_E19_E21	91.81	5.771	SRS4298886	-	-
266	Spinal_neural_tube_HH14	93.68	9.957	SRR5000694	White Leghorn	-
267	Spinal_neural_tube_HH14	93.63	11.83	SRR5000695	White Leghorn	-
268	Spinal_neural_tube_HH19	94.61	7.119	SRR5000696	White Leghorn	-
269	Shell_gland_35weeks	96.25	10.776	SRS4072040	laying chicken	female
270	Immature_egg_8months	94.58	6.166	SRR6108724	-	female
271	Immature_egg_8months	98.89	3.086	SRR6108744	-	female
272	Mature_egg_8months	98.65	5.947	SRR6108727	-	female
273	Mature_egg_8months	98.67	3.915	SRR6108747	-	female
274	Uterus_8months	98.78	6.442	SRR6108732	-	female
275	Uterus_8months	98.65	4.493	SRR6108752	-	female
276	Ovary_adult	96.29	3.712	SRR5412257	-	female
277	Ovary_adult	95.7	2.095	SRR5412258	-	female
278	Testis_adult	95.95	4.297	SRR5412259	-	male
279	Testis_adult	95.58	4.633	SRR5412260	-	male
280	Liver_8months	99.02	6.448	SRR6108719	-	female
281	Liver_8months	99.01	4.626	SRR6108739	-	female
282	Liver_adult_low_altitude	95.92	5.772	SRR5190471	-	-
283	Liver_adult_low_altitude	96.21	4.603	SRR5190473	-	-
284	Liver_adult_low_altitude	96.75	4.803	SRR5190475	-	-
285	Liver_adult_high_altitude	96.41	4.746	SRR5190495	-	-
286	Liver_adult_high_altitude	96.12	5.297	SRR5190497	-	-
287	Liver_adult_high_altitude	96.36	4.87	SRR5190499	-	-
288	Liver_adult	95.02	11.31	SRR12697110	-	male
289	Liver_adult	97.01	15.95	SRR12697111	-	male
290	Pancreas_8months	99.19	5.893	SRR6108733	-	female
291	Pancreas_8months	99.45	4.561	SRR6108753	-	female
292	Gall_bladder_8months	96.1	6.908	SRR6108729	-	female
293	Gall_bladder_8months	98.34	3.412	SRR6108749	-	female
294	Isthmus_23days	96.79	1.913	SRR6337044	medium growth rate	female
295	Isthmus_23days	95.35	1.677	SRR6337043	medium growth rate	female
296	Isthmus_23days	96.85	1.865	SRR6337038	medium growth rate	female
297	Isthmus_23days	96.81	1.522	SRR6337037	medium growth rate	female
298	Isthmus_23days	97.13	1.369	SRR6337030	medium growth rate	female
299	Isthmus_23days	96.86	1.669	SRR6337029	medium growth rate	female
300	Gizzard_23days	96.48	1.052	SRR6337042	medium growth rate	female
301	Gizzard_23days	96.89	1.819	SRR6337041	medium growth rate	female
302	Gizzard_23days	96.65	1.078	SRR6337040	medium growth rate	female
303	Gizzard_23days	96.96	1.746	SRR6337039	medium growth rate	female
304	Gizzard_23days	95.37	0.998	SRR6337046	medium growth rate	female
305	Gizzard_23days	96.66	1.517	SRR6337045	medium growth rate	female
306	Gizzard_8months	98.82	6.075	SRR6108723	-	female
307	Gizzard_8months	98.29	3.726	SRR6108743	-	female
308	Gastro_duodenal_junction_23days	96.65	1.286	SRR6337032	medium growth rate	female
309	Gastro_duodenal_junction_23days	96.64	1.445	SRR6337031	medium growth rate	female
310	Gastro_duodenal_junction_23days	95.76	1.65	SRR6337034	medium growth rate	female
311	Gastro_duodenal_junction_23days	95.01	1.467	SRR6337033	medium growth rate	female
312	Gastro_duodenal_junction_23days	96.84	1.215	SRR6337036	medium growth rate	female
313	Gastro_duodenal_junction_23days	96.49	1.509	SRR6337035	medium growth rate	female
314	Jejunum_23days	96.38	1.899	SRR6337028	medium growth rate	female
315	Jejunum_23days	96.39	1.351	SRR6337027	medium growth rate	female
316	Jejunum_23days	96.46	1.496	SRR6337023	medium growth rate	female
317	Jejunum_23days	95.3	1.508	SRR6337024	medium growth rate	female
318	Jejunum_23days	96.53	1.235	SRR6337025	medium growth rate	female
319	Jejunum_23days	96.76	1.561	SRR6337026	medium growth rate	female
320	Jejunum_72weeks_highest_dropping_moisture	93.54	7.27	SRR12597792	Rhode Island Red	female
321	Jejunum_72weeks_highest_dropping_moisture	94.63	7.02	SRR12597793	Rhode Island Red	female
322	Jejunum_72weeks_highest_dropping_moisture	94.52	7.1	SRR12597794	Rhode Island Red	female
323	Jejunum_72weeks_highest_dropping_moisture	94.63	6.82	SRR12597812	Rhode Island Red	female
324	Jejunum_72weeks_lowest_dropping_moisture	94.87	6.56	SRR12597808	Rhode Island Red	female
325	Jejunum_72weeks_lowest_dropping_moisture	94.66	6.89	SRR12597809	Rhode Island Red	female
326	Jejunum_72weeks_lowest_dropping_moisture	94.67	7.36	SRR12597810	Rhode Island Red	female
327	Jejunum_72weeks_lowest_dropping_moisture	93.26	7.32	SRR12597811	Rhode Island Red	female
328	Colon_breeding_age	91.27	15.368	SRR594501	-	-
329	Colon_breeding_age	93.18	1.624	SRR594510	-	-
330	Colon_breeding_age	95.37	1.023	SRR594519	-	-
331	Retina_E3_E3.5	85.61	2.023	SRS1782942	-	-
332	Retina_E3_E3.5	85.54	3.346	SRS1782943	-	-
333	Retina_E3_E3.5	88.53	2.235	SRS1782944	-	-
334	Retina_E5_E5.5	85.45	3.598	SRS1782945	-	-
335	Retina_E5_E5.5	89.47	3.873	SRS1782946	-	-
336	Retina_E5_E5.5	84.63	3.19	SRS1782947	-	-
337	Retina_E8_E8.5	85.31	4.461	SRS1782948	-	-
338	Retina_E8_E8.5	86.55	4.245	SRS1782949	-	-
339	Retina_E8_E8.5	86.23	2.581	SRS1782950	-	-
340	Retina_00_time_point	96	3.92	SRR6116755	-	-
341	Retina_00_time_point	95.93	3.2	SRR6116779	-	-
342	Retina_00_time_point	95.95	3.97	SRR6116767	-	-
343	Retina_04_time_point	95.99	2.91	SRR6116768	-	-
344	Retina_04_time_point	95.96	3.71	SRR6116780	-	-
345	Retina_04_time_point	96.16	3.8	SRR6116756	-	-
346	Retina_08_time_point	96.17	3.03	SRR6116757	-	-
347	Retina_08_time_point	96.01	3.37	SRR6116769	-	-
348	Retina_08_time_point	95.92	3.14	SRR6116781	-	-
349	Retina_12_time_point	95.96	3.61	SRR6116770	-	-
350	Retina_12_time_point	95.97	3.74	SRR6116782	-	-
351	Retina_12_time_point	96.4	3.65	SRR6116758	-	-
352	Retina_16_time_point	96.55	2.7	SRR6116759	-	-
353	Retina_16_time_point	95.99	3.38	SRR6116783	-	-
354	Retina_16_time_point	95.96	3.91	SRR6116771	-	-
355	Retina_20_time_point	95.96	3.45	SRR6116784	-	-
356	Retina_20_time_point	96.15	3.17	SRR6116760	-	-
357	Retina_20_time_point	96	4.36	SRR6116772	-	-
358	Eye_8months	94.98	6.358	SRR6108736	-	female
359	Eye_8months	98.45	4.242	SRR6108756	-	female
360	Whole_embryo_E7	89.03	3.277	DRR163665	-	-
361	Whole_embryo_E7	85.17	3.464	DRR163666	-	-
362	Whole_embryo_E7	87.1	3.399	DRR163667	-	-
363	Heart_8months	97.97	5.969	SRR6108731	-	female
364	Heart_8months	99.5	4.426	SRR6108751	-	female
365	Heart_adult_low_altitude	96.79	4.543	SRR5190400	-	-
366	Heart_adult_low_altitude	95.91	4.804	SRR5190403	-	-
367	Heart_adult_low_altitude	96.53	5.252	SRR5190406	-	-
368	Heart_adult_high_altitude	96.88	4.317	SRR5190433	-	-
369	Heart_adult_high_altitude	96.36	4.565	SRR5190436	-	-
370	Heart_adult_high_altitude	96.62	4.217	SRR5190439	-	-
371	Lung_E5	95.16	1.723	SRR9228636	White Leghorn	-
372	Lung_E5	95.88	4.001	SRR9228635	White Leghorn	-
373	Lung_E5	95.1	1.436	SRR9228637	White Leghorn	-
374	Lung_E6	95.86	3.438	SRR9228638	White Leghorn	-
375	Lung_E6	95.01	1.349	SRR9228640	White Leghorn	-
376	Lung_E6	94.39	1.403	SRR9228639	White Leghorn	-
377	Lung_8months	96.1	6.074	SRR6108734	-	female
378	Lung_8months	98.9	4.387	SRR6108754	-	female
379	Lung_adult_low_altitude	95.56	4.583	SRR5190401	-	-
380	Lung_adult_low_altitude	95.54	4.326	SRR5190404	-	-
381	Lung_adult_low_altitude	95.01	4.357	SRR5190407	-	-
382	Lung_adult_high_altitude	95.21	4.609	SRR5190434	-	-
383	Lung_adult_high_altitude	95.49	4.593	SRR5190437	-	-
384	Lung_adult_high_altitude	95.3	4.432	SRR5190440	-	-
385	Lung_adult	95.6	11.45	SRR12697116	-	male
386	Lung_adult	94.8	12.25	SRR12697117	-	male
387	Kidney_8months	99.53	5.77	SRR6108730	-	female
388	Kidney_8months	97.73	3.842	SRR6108750	-	female
389	Kidney_adult_low_altitude	93.3	4.707	SRR5190501	-	-
390	Kidney_adult_low_altitude	93.8	4.885	SRR5190502	-	-
391	Kidney_adult_low_altitude	94.15	5.377	SRR5190503	-	-
392	Kidney_adult_high_altitude	94.24	4.802	SRR5190510	-	-
393	Kidney_adult_high_altitude	93.92	5.28	SRR5190511	-	-
394	Kidney_adult_high_altitude	94.94	5.91	SRR5190512	-	-
395	Thyroid_16_or_17weeks	96.19	2.39	ERR1298658	J-Line	female
396	Thyroid_16_or_17weeks	96.19	2.32	ERR1298659	J-Line	female
397	Thyroid_16_or_17weeks	96.23	2.42	ERR1298660	J-Line	female
398	Thyroid_16_or_17weeks	94.2	2.41	ERR1298661	J-Line	female
399	Thyroid_16_or_17weeks	96.19	2.39	ERR1298662	J-Line	female
400	Thyroid_16_or_17weeks	96.19	2.38	ERR1298663	J-Line	female
401	Thyroid_16_or_17weeks	96.16	2.24	ERR1298664	J-Line	female
402	Thyroid_16_or_17weeks	96.16	2.29	ERR1298665	J-Line	female
403	Thyroid_39weeks	94.39	20.27	SRR5119410	Rhode Island Red	female
404	Thyroid_39weeks	94.44	23.78	SRR5119413	Rhode Island Red	female
405	Thyroid_39weeks	92.31	21.96	SRR5119411	Bashang Long-tail Chicken	female
406	Thyroid_39weeks	94.03	23.01	SRR5119412	Bashang Long-tail Chicken	female
407	Shank_8months	97.59	5.517	SRR6108737	-	female
408	Shank_8months	91.32	4.596	SRR6108757	-	female
409	Fascia_8months	94.76	6.418	SRR6108721	-	female
410	Fascia_8months	99.09	4.086	SRR6108741	-	female
411	Comb_8months	98.18	6.152	SRR6108725	-	female
412	Comb_8months	98.51	3.658	SRR6108745	-	female
413	Comb_big_size	95.37	8.869	SRR6357659	-	-
414	Comb_big_size	95.49	8.247	SRR6357660	-	-
415	Comb_big_size	96.23	8.928	SRR6357661	-	-
416	Comb_small_size	95.73	8.963	SRR6357662	-	-
417	Comb_small_size	96.41	7.831	SRR6357663	-	-
418	Comb_small_size	96.42	8.665	SRR6357664	-	-
419	Cochlea_E6.5	97.35	2.273	SRR1248277	-	-
420	Cochlea_E6.5	94.03	3.138	SRR1248278	-	-
421	Base_region_of_cochlea	94.29	13.46	SRR14777103	-	-
422	Base_region_of_cochlea	94.35	12.54	SRR14777101	-	-
423	Base_region_of_cochlea	94.78	12.94	SRR14777102	-	-
424	Middle_region_of_cochlea	94.56	11.95	SRR14777104	-	-
425	Middle_region_of_cochlea	94.53	13.83	SRR14777105	-	-
426	Middle_region_of_cochlea	95.08	16.72	SRR14777106	-	-
427	Apex_region_of_cochlea	95.12	11.61	SRR14777107	-	-
428	Apex_region_of_cochlea	94.92	14.79	SRR14777109	-	-
429	Apex_region_of_cochlea	94.68	11.52	SRR14777108	-	-
