# Supplementary material for: Galbase: a comprehensive repository for integrating chicken multi-omics data
Source: BMC Genomics. 2022 May 12;23:364. doi: 10.1186/s12864-022-08598-2 (PMC9097087; doi:10.1186/s12864-022-08598-2)
Supplement: Supplementary file 3 — Additional file 3: [file 12864_2022_8598_MOESM3_ESM.xlsx]

## Sheet: Table S3
Table S3. Summary statistics of the 379 epigenomes used in this study
Number	Tissues type	Experiment	Mapping rate	Raw Bases (Gbp)	Sample ID
1	Non-keratinized feather filament (E14)	H3K4me3	95.8	1.11	SRR15571566
-	Non-keratinized feather filament (E14)	Input	98.38	4.92	SRR15571568
2	Liver (Adult)	H3K4me3	74.79	0.36	ERR3408987
-	Liver (Adult)	Input	84.08	0.36	ERR3408984
3	Liver (Adult)	H3K4me3	92.98	0.32	ERR3408986
-	Liver (Adult)	Input	95.43	0.49	ERR3408985
4	Adipose (Adult)	H3K4me3	96.51	4.04	SRR12697640
-	-	Input	98.36	1.59652	Input_Adipose_A
5	Adipose (Adult)	H3K4me3	88.95	5.1	SRR12697641
-	-	Input	98.31	1.03095	Input_Adipose_B
6	Cerebellum (Adult)	H3K4me3	95.01	2.32	SRR12697646
-	-	Input	98.1	2.29421	Input_Cerebellum_A
7	Cerebellum (Adult)	H3K4me3	96.77	1.84	SRR12697647
-	-	Input	98.31	1.22569	Input_Cerebellum_B
8	Cerebral cortex (Adult)	H3K4me3	35.3	12.61	SRR12697652
-	-	Input	36.28	7.1449	Input_Cortex_A
9	Cerebral cortex (Adult)	H3K4me3	98.43	1.92	SRR12697653
-	-	Input	98.37	1.38188	Input_Cortex_B
10	Hypothalamus (Adult)	H3K4me3	31.96	9.33	SRR12697658
-	-	Input	52.51	3.37092	Input_Hypothalamus_A
11	Hypothalamus (Adult)	H3K4me3	31.78	7.68	SRR12697659
-	-	Input	32.9	4.25995	Input_Hypothalamus_B
12	Liver (Adult)	H3K4me3	98.1	2.35	SRR12697664
-	-	Input	98.11	4.00329	Input_Liver_A
13	Liver (Adult)	H3K4me3	95.71	2.48	SRR12697665
-	-	Input	98.08	1.46481	Input_Liver_B
14	Lung (Adult)	H3K4me3	96.91	1.75	SRR12697670
-	-	Input	97.39	0.704909	Input_Lung_A
15	Lung (Adult)	H3K4me3	97.62	2.03	SRR12697671
-	-	Input	97.68	0.783277	Input_Lung_B
16	Skeletal muscle (Adult)	H3K4me3	98.1	2.15	SRR12697676
-	-	Input	98.11	0.935704	Input_Muscle_A
17	Skeletal muscle (Adult)	H3K4me3	97.64	1.93	SRR12697677
-	-	Input	98.17	1.06741	Input_Muscle_B
18	Spleen (Adult)	H3K4me3	98.17	2.73	SRR12697682
-	-	Input	98.38	0.897569	Input_Spleen_A
19	Spleen (Adult)	H3K4me3	98.19	2.53	SRR12697683
-	-	Input	98.47	1.53219	Input_Spleen_B
20	Pectoralis major (35days); Control	H3K4me3	97.64	2.84	ERR2843797
-	Pectoralis major (35days); Control	Input	97.86	2.9	ERR2843798
21	Pectoralis major (35days); Control	H3K4me3	97.55	4.24	ERR2843800
-	Pectoralis major (35days); Control	Input	97.59	2.76	ERR2843801
22	Pectoralis major (35days); Control	H3K4me3	97.29	3.56	ERR2843803
-	Pectoralis major (35days); Control	Input	97.79	2.95	ERR2843804
23	Pectoralis major (35days); Temperature manipulation during embryogenesis	H3K4me3	97.54	3.32	ERR2843806
-	Pectoralis major (35days); Temperature manipulation during embryogenesis	Input	97.7	2.53	ERR2843807
24	Pectoralis major (35days); Temperature manipulation during embryogenesis	H3K4me3	97.69	3.22	ERR2843809
-	Pectoralis major (35days); Temperature manipulation during embryogenesis	Input	97.81	3.12	ERR2843810
25	Pectoralis major (35days); Temperature manipulation during embryogenesis	H3K4me3	97.47	3.29	ERR2843812
-	Pectoralis major (35days); Temperature manipulation during embryogenesis	Input	97.86	2.85	ERR2843813
26	Hypothalamus (35days); Control	H3K4me3	96.9	2.86	ERR2844024
-	Hypothalamus (35days); Control	Input	97.64	1.71	ERR2844027
27	Hypothalamus (35days); Control	H3K4me3	97.11	3.13	ERR2844025
-	Hypothalamus (35days); Control	Input	97.8	2.65	ERR2844028
28	Hypothalamus (35days); Control	H3K4me3	97.06	2.73	ERR2844026
-	Hypothalamus (35days); Control	Input	97.8	2.41	ERR2844029
29	Hypothalamus (35days); Temperature manipulation during embryogenesis	H3K4me3	97.17	4.12	ERR2844035
-	Hypothalamus (35days); Temperature manipulation during embryogenesis	Input	97.7	1.91	ERR2844038
30	Hypothalamus (35days); Temperature manipulation during embryogenesis	H3K4me3	97.13	3.47	ERR2844033
-	Hypothalamus (35days); Temperature manipulation during embryogenesis	Input	97.72	2.55	ERR2844036
31	Hypothalamus (35days); Temperature manipulation during embryogenesis	H3K4me3	97.4	4.45	ERR2844034
-	Hypothalamus (35days); Temperature manipulation during embryogenesis	Input	97.72	1.79	ERR2844037
32	Bursa of Fabricius; infected with Marek’s disease (5 days post infection); L63 chicken	H3K4me3	76.75	0.37	SRR1805756
33	Bursa of Fabricius; infected with Marek’s disease (5 days post infection); L63 chicken	H3K4me3	76.04	0.47	SRR1805757
34	Bursa of Fabricius; control (5 days post infection); L63 chicken	H3K4me3	77.57	0.59	SRR1805758
35	Bursa of Fabricius; control (5 days post infection); L63 chicken	H3K4me3	77.97	0.64	SRR1805759
36	Bursa of Fabricius; infected with Marek’s disease (10 days post infection); L63 chicken	H3K4me3	76.36	0.4	SRR1805760
37	Bursa of Fabricius; infected with Marek’s disease (10 days post infection); L63 chicken	H3K4me3	75.59	0.31	SRR1805761
38	Bursa of Fabricius; control (10 days post infection); L63 chicken	H3K4me3	79.09	0.58	SRR1805762
39	Bursa of Fabricius; control (10 days post infection); L63 chicken	H3K4me3	78.69	0.49	SRR1805763
40	Bursa of Fabricius; infected with Marek’s disease (5 days post infection); L72 chicken	H3K4me3	77.66	0.49	SRR1805764
41	Bursa of Fabricius; infected with Marek’s disease (5 days post infection); L72 chicken	H3K4me3	77.49	0.56	SRR1805765
42	Bursa of Fabricius; control (5 days post infection); L72 chicken	H3K4me3	77.79	0.82	SRR1805766
43	Bursa of Fabricius; control (5 days post infection); L72 chicken	H3K4me3	77.63	0.85	SRR1805767
44	Bursa of Fabricius; infected with Marek’s disease (10 days post infection); L72 chicken	H3K4me3	78.33	0.63	SRR1805768
45	Bursa of Fabricius; infected with Marek’s disease (10 days post infection); L72 chicken	H3K4me3	78.02	0.54	SRR1805769
46	Bursa of Fabricius; control (10 days post infection); L72 chicken	H3K4me3	68.64	0.73	SRR1805770
47	Bursa of Fabricius; control (10 days post infection); L72 chicken	H3K4me3	78.11	0.79	SRR1805771
48	Dorsal skin (E7)	H3K4me3	85.65	1.11621	SRR8142859
-	Dorsal skin (E7)	Input	98.29	1.19727	SRR8142861
49	Dorsal skin (E7)	H3K4me3	95.13	1.12402	SRR8142860
-	Dorsal skin (E7)	Input	98.29	1.19727	SRR8142861
50	Dorsal skin (E9)	H3K4me3	84.58	1.08789	SRR8142862
-	Dorsal skin (E9)	Input	98.33	1.04492	SRR8142864
51	Dorsal skin (E9)	H3K4me3	94.8	1.12207	SRR8142863
-	Dorsal skin (E9)	Input	98.33	1.04492	SRR8142864
52	Mesenchymal cells separated from primary remige follicles, dorsal plumes	H3K4me3	98.13	2.66797	SRR4125205
-	Mesenchymal cells separated from primary remige follicles, dorsal plumes	Input	98.37	2.80273	SRR4125207
53	Mesenchymal cells separated from primary remige follicles, breast plumes	H3K4me3	98.42	2.39062	SRR4125206
-	Mesenchymal cells separated from primary remige follicles, breast plumes	Input	98.59	2.91113	SRR4125208
54	Mesenchymal cells separated from primary remige follicles, dorsal plumes	H3K4me3	98.2	2.61621	SRR4125209
-	Mesenchymal cells separated from primary remige follicles, dorsal plumes	Input	98.58	2.88867	SRR4125211
55	Mesenchymal cells separated from primary remige follicles, breast plumes	H3K4me3	98.33	2.93066	SRR4125210
-	Mesenchymal cells separated from primary remige follicles, breast plumes	Input	98.38	2.88965	SRR4125212
56	Spinal neural tube (HH14)	H3K4me3	98.13	4.4668	SRR5000688
-	Spinal neural tube (HH14)	Input	99.42	5.77344	SRR5000690
57	Spinal neural tube (HH14)	H3K4me3	95.92	4.49121	SRR5000689
-	Spinal neural tube (HH14)	Input	99.09	4.71484	SRR5000691
58	Testis	H3K4me3	93.84	11.4668	SRR753060
59	Testis (Pachytene spermatocyte)	H3K4me3	94.39	2.8916	SRR1977505
-	Testis (Pachytene spermatocyte)	Input	96.26	2.69238	SRR1977507
60	Testis (Round spermatid)	H3K4me3	95.77	2.84082	SRR1977535
-	Testis (Round spermatid)	Input	96.33	1.99805	SRR1977537
61	Thymus tissue	H3K4me3	82.09	0.398438	SRR363391
62	Thymus tissue	H3K4me3	63.63	0.202148	SRR363395
63	Ovarian follicle (35-40 week; pre-hierarchical)	H3K27ac	98.58	9.97	SRR13310715
64	Ovarian follicle (35-40 week; pre-ovulation)	H3K27ac	98.74	8.92	SRR13310716
-	Ovarian follicle (35-40 week)	Input	98.79	9.22	SRR13310717
65	Leg scale skin (E14)	H3K27ac	95.68	1.23	SRR10014259
66	Leg scale skin (E14)	H3K27ac	82.48	1.02	SRR10014260
-	Leg scale skin (E14)	Input	96.93	1.15	SRR10014258
67	Non-keratinized feather filament (E14)	H3K27ac	78	1.21	SRR10014256
68	Non-keratinized feather filament (E14)	H3K27ac	95.55	1.01	SRR10014257
-	Non-keratinized feather filament (E14)	Input	97.76	1.38	SRR10014255
69	Leg scale skin (E9)	H3K27ac	96.19	1.17	SRR10014253
70	Leg scale skin (E9)	H3K27ac	97.19	1.17	SRR10014254
-	Leg scale skin (E9)	Input	98.25	0.95	SRR10014252
71	Dorsal back feather skin (E9)	H3K27ac	97.12	1.59	SRR10014250
72	Dorsal back feather skin (E9)	H3K27ac	96.87	1.12	SRR10014251
-	Dorsal back feather skin (E9)	Input	98.33	1.12	SRR10014249
73	Adipose (Adult)	H3K27ac	95.15	4.71	SRR12697264
-	-	Input	98.36	1.59652	Input_Adipose_A
74	Adipose (Adult)	H3K27ac	92.63	4.86	SRR12697265
-	-	Input	98.31	1.03095	Input_Adipose_B
75	Cerebellum (Adult)	H3K27ac	94.62	3.23	SRR12697270
-	-	Input	98.1	2.29421	Input_Cerebellum_A
76	Cerebellum (Adult)	H3K27ac	96.19	3.47	SRR12697271
-	-	Input	98.31	1.22569	Input_Cerebellum_B
77	Cerebral cortex (Adult)	H3K27ac	40.11	13.24	SRR12697276
-	-	Input	36.28	7.1449	Input_Cortex_A
78	Cerebral cortex (Adult)	H3K27ac	98.09	1.8	SRR12697277
-	-	Input	98.37	1.38188	Input_Cortex_B
79	Hypothalamus (Adult)	H3K27ac	36.06	10.95	SRR12697282
-	-	Input	52.51	3.37092	Input_Hypothalamus_A
80	Hypothalamus (Adult)	H3K27ac	41.97	16.51	SRR12697283
-	-	Input	32.9	4.25995	Input_Hypothalamus_B
81	Liver (Adult)	H3K27ac	97.62	1.52	SRR12697288
-	-	Input	98.27	1.1916	Input2_Liver_A
82	Liver (Adult)	H3K27ac	96.18	1.55	SRR12697289
-	-	Input	98.36	1.12651	Input2_Liver_B
83	Lung (Adult)	H3K27ac	96.27	2.18	SRR12697294
-	-	Input	98.46	4.90909	Input2_Lung_A
84	Lung (Adult)	H3K27ac	97.2	1.82	SRR12697295
-	-	Input	98.49	4.44333	Input2_Lung_B
85	Skeletal muscle (Adult)	H3K27ac	62.48	3.01	SRR12697300
-	-	Input	98.11	0.935704	Input_Muscle_A
86	Skeletal muscle (Adult)	H3K27ac	97.93	2.31	SRR12697301
-	-	Input	98.17	1.06741	Input_Muscle_B
87	Spleen (Adult)	H3K27ac	98.17	1.44	SRR12697306
-	-	Input	98.38	0.897569	Input_Spleen_A
88	Spleen (Adult)	H3K27ac	96.85	3.29	SRR12697307
-	-	Input	98.36	1.11037	Input2_Spleen_B
89	Dorsal back skin (E7)	H3K27ac	96.39	1.14	SRR10014247
90	Dorsal back skin (E7)	H3K27ac	97.44	1.15	SRR10014248
-	Dorsal back skin (E7)	Input	98.29	1.29	SRR10014246
91	Limb (HH21)	H3K27ac	96.26	1.75684	SRR2966695
-	Limb (HH21)	Input	96.04	1.59863	SRS1183756
92	Limb (HH21)	H3K27ac	95.95	2.09277	SRR2966696
-	Limb (HH21)	Input	97.04	1.28516	SRS1183755
93	Limb (HH32)	H3K27ac	96.85	1.36719	SRR2966722
-	Limb (HH32)	Input	96.12	1.66016	SRS1183740
94	Limb (HH32)	H3K27ac	96.88	1.97363	SRR2966723
-	Limb (HH32)	Input	96.11	1.73438	SRR2966730
95	Whole forelimb bud (HH19)	H3K27ac	98.59	5.50977	SRR7288088
-	Whole forelimb bud (HH19)	Input	99.1	2.40332	SRR7288087
96	Whole forelimb bud (HH20)	H3K27ac	93.36	1.26465	SRR7288092
-	Whole forelimb bud (HH20)	Input	92.91	1.54297	SRR7288091
97	Whole hindlimb bud (HH19)	H3K27ac	98.63	2.67285	SRR7288090
-	Whole hindlimb bud (HH19)	Input	99.09	2.40332	SRR7288089
98	Whole hindlimb bud (HH20)	H3K27ac	92.54	1.21484	SRR7288097
-	Whole hindlimb bud (HH20)	Input	46.52	1.88281	SRR7288095
99	Proximal forelimb (HH28)	H3K27ac	98.82	2.84863	SRR7288101
-	Proximal forelimb (HH28)	Input	99.12	2.18848	SRR7288100
100	Proximal hindlimb (HH28)	H3K27ac	99.03	3.6543	SRR7288107
-	Proximal hindlimb (HH28)	Input	99.29	1.9668	SRR7288106
101	Distal forelimb (HH28)	H3K27ac	98.83	2.99805	SRR7288104
-	Distal forelimb (HH28)	Input	99.03	2.3877	SRR7288103
102	Distal hindlimb (HH28)	H3K27ac	98.98	2.2334	SRR7288110
-	Distal hindlimb (HH28)	Input	99.25	2.33594	SRR7288109
103	Dorsal skin (E7)	H3K27ac	96.93	2.13574	SRS1709606
-	Dorsal skin (E7)	Input	98.29	1.19727	SRR4290811
104	Dorsal skin (E9)	H3K27ac	97.02	2.51953	SRS1709607
-	Dorsal skin (E9)	Input	98.33	1.04492	SRR4290814
105	Tarsometatarsal skin (E9)	H3K27ac	96.7	2.17383	SRS1709610
-	Tarsometatarsal skin (E9)	Input	98.25	0.881836	SRR4290817
106	Tarsometatarsal skin (E11)	H3K27ac	97.48	3.72559	SRS1709612
-	Tarsometatarsal skin (E11)	Input	98.37	1.17871	SRR4290820
107	Neural crest cells (Stage11-14)	H3K27ac	61.84	0.678711	SRR499414
-	Neural crest cells (Stage11-14)	Input	93.18	0.806641	SRR499415
108	Neural crest cells (Stage20)	H3K27ac	79.91	1.31934	SRR499416
-	Neural crest cells (Stage20)	Input	89.45	1.36035	SRR499417
109	Spinal neural tube (HH14)	H3K27ac	98.68	3.62793	SRR5000685
-	Spinal neural tube (HH14)	Input	99.42	5.77344	SRR5000690
110	Whole embryo (HH16)	H3K27ac	97.48	1.36523	SRR2966682
-	Whole embryo (HH16)	Input	96.23	3.00488	SRS1183764
111	Whole embryo (HH16)	H3K27ac	95.41	1.93945	SRR2966683
-	Whole embryo (HH16)	Input	95.7	1.60547	SRS1183763
112	Whole embryo (HH21)	H3K27ac	96.92	1.38379	SRR2966709
-	Whole embryo (HH21)	Input	96.44	1.67969	SRS1183748
113	Whole embryo (HH21)	H3K27ac	97.22	1.8418	SRR2966710
-	Whole embryo (HH21)	Input	95.98	1.69727	SRS1183747
114	Whole embryo (HH32)	H3K27ac	97.37	1.35645	SRR2966733
-	Whole embryo (HH32)	Input	96.54	1.2002	SRR2966742
115	Whole embryo (HH32)	H3K27ac	93.56	1.29004	SRS1183778
-	Whole embryo (HH32)	Input	96.54	1.82812	SRS1183774
116	Leg scale skin (E14)	H3K4me1	98.64	4.25	SRR10014277
-	Leg scale skin (E14)	Input	98.36	4.32	SRR10014266
117	Leg scale skin (E9)	H3K4me1	97.45	1.04	SRR10014275
-	Leg scale skin (E9)	Input	98.25	0.95	SRR10014252
118	Dorsal back feather skin (E9)	H3K4me1	98.18	1.16	SRR10014274
-	Dorsal back feather skin (E9)	Input	98.33	1.12	SRR10014249
119	Dorsal back skin (E7)	H3K4me1	97.3	1.27	SRR10014273
-	Dorsal back skin (E7)	Input	98.29	1.29	SRR10014246
120	Non-keratinized feather filament (E14)	H3K4me1	98.59	4.35	SRR10014276
121	Non-keratinized feather filament (E14)	H3K4me1	98.02	11.58	SRR15571567
-	Non-keratinized feather filament (E14)	Input	98.38	4.92	SRR15571568
122	Adipose (Adult)	H3K4me1	98.25	4.32	SRR12697532
-	-	Input	98.36	1.59652	Input_Adipose_A
123	Adipose (Adult)	H3K4me1	97.08	4.28	SRR12697533
-	-	Input	98.31	1.03095	Input_Adipose_B
124	Cerebellum (Adult)	H3K4me1	97.97	2.1	SRR12697538
-	-	Input	98.1	2.29421	Input_Cerebellum_A
125	Cerebellum (Adult)	H3K4me1	98.47	2.52	SRR12697539
-	-	Input	98.31	1.22569	Input_Cerebellum_B
126	Cerebral cortex (Adult)	H3K4me1	54.2	7.07	SRR12697544
-	-	Input	36.28	7.1449	Input_Cortex_A
127	Cerebral cortex (Adult)	H3K4me1	98.51	1.33	SRR12697545
-	-	Input	98.37	1.38188	Input_Cortex_B
128	Hypothalamus (Adult)	H3K4me1	55.4	6.43	SRR12697550
-	-	Input	52.51	3.37092	Input_Hypothalamus_A
129	Hypothalamus (Adult)	H3K4me1	48.9	7.83	SRR12697551
-	-	Input	32.9	4.25995	Input_Hypothalamus_B
130	Liver (Adult)	H3K4me1	97.99	2.38	SRR12697556
-	-	Input	98.27	1.1916	Input2_Liver_A
131	Liver (Adult)	H3K4me1	97.49	4.41	SRR12697557
-	-	Input	98.36	1.12651	Input2_Liver_B
132	Lung (Adult)	H3K4me1	98.42	4.99	SRR12697562
-	-	Input	97.83	1.10119	InputYW_Lung_A
133	Lung (Adult)	H3K4me1	97.82	3.03	SRR12697563
-	-	Input	98.19	1.97797	Input3_Lung_B
134	Skeletal muscle (Adult)	H3K4me1	98.31	1.92	SRR12697568
-	-	Input	98.11	0.935704	Input_Muscle_A
135	Skeletal muscle (Adult)	H3K4me1	98.18	2.02	SRR12697569
-	-	Input	98.17	1.06741	Input_Muscle_B
136	Spleen (Adult)	H3K4me1	98.53	2.01	SRR12697574
-	-	Input	98	1.54947	InputYW_Spleen_A
137	Spleen (Adult)	H3K4me1	98.54	1.56	SRR12697575
-	-	Input	98.52	1.38112	Input3_Spleen_B
138	Limb (HH21)	H3K4me1	96.5	1.0459	SRS1183757
-	Limb (HH21)	Input	97.04	1.28516	SRS1183755
139	Limb (HH21)	H3K4me1	97.04	1.11133	SRS1183758
-	Limb (HH21)	Input	96.04	1.59863	SRS1183756
140	Limb (HH32)	H3K4me1	95.22	2.34473	SRR2966726
-	Limb (HH32)	Input	96.12	1.66016	SRS1183740
141	Limb (HH32)	H3K4me1	96.8	1.63379	SRR2966727
-	Limb (HH32)	Input	96.11	1.73438	SRR2966730
142	Whole embryo (HH16)	H3K4me1	96.45	1.49609	SRS1183765
-	Whole embryo (HH16)	Input	95.7	1.60547	SRS1183763
143	Whole embryo (HH16)	H3K4me1	96.75	2.42773	SRS1183766
-	Whole embryo (HH16)	Input	96.23	3.00488	SRS1183764
144	Whole embryo (HH21)	H3K4me1	97.3	1.18164	SRS1183749
-	Whole embryo (HH21)	Input	95.98	1.69727	SRS1183747
145	Whole embryo (HH21)	H3K4me1	96.64	1.12598	SRS1183750
-	Whole embryo (HH21)	Input	96.44	1.67969	SRS1183748
146	Whole embryo (HH32)	H3K4me1	96.61	2.23633	SRR2966739
-	Whole embryo (HH32)	Input	96.54	1.2002	SRR2966742
147	Whole embryo (HH32)	H3K4me1	96.57	1.17285	SRS1183773
-	Whole embryo (HH32)	Input	96.54	1.82812	SRS1183774
148	Epiblast from HH3 embryos	H3K27me3	87.74	4.89	SRR12965859
-	Epiblast from HH3 embryos	Input	98.42	5.05	SRR12965868
149	Adipose (Adult)	H3K27me3	98.68	11.71	SRR12697580
-	-	Input	98.36	1.59652	Input_Adipose_A
150	Adipose (Adult)	H3K27me3	97.81	11.16	SRR12697581
-	-	Input	98.31	1.03095	Input_Adipose_B
151	Cerebellum (Adult)	H3K27me3	97.42	4.06	SRR12697586
-	-	Input	98.1	2.29421	Input_Cerebellum_A
152	Cerebellum (Adult)	H3K27me3	98.36	3.92	SRR12697587
-	-	Input	98.31	1.22569	Input_Cerebellum_B
153	Cerebral cortex (Adult)	H3K27me3	47.92	20.81	SRR12697592
-	-	Input	36.28	7.1449	Input_Cortex_A
154	Cerebral cortex (Adult)	H3K27me3	99.35	6.79	SRR12697593
-	-	Input	98.37	1.38188	Input_Cortex_B
155	Hypothalamus (Adult)	H3K27me3	44.44	24.09	SRR12697598
-	-	Input	52.51	3.37092	Input_Hypothalamus_A
156	Hypothalamus (Adult)	H3K27me3	43.56	12.2	SRR12697599
-	-	Input	32.9	4.25995	Input_Hypothalamus_B
157	Liver (Adult)	H3K27me3	98.55	3.51	SRR12697604
-	-	Input	98.11	4.00329	Input_Liver_A
158	Liver (Adult)	H3K27me3	96.81	3.91	SRR12697605
-	-	Input	98.08	1.46481	Input_Liver_B
159	Lung (Adult)	H3K27me3	98.96	10.5	SRR12697610
-	-	Input	98.39	1.49246	Input3_Lung_A
160	Lung (Adult)	H3K27me3	98.92	9.67	SRR12697611
-	-	Input	98.19	1.97797	Input3_Lung_B
161	Skeletal muscle (Adult)	H3K27me3	80.85	6.74	SRR12697616
-	-	Input	98.11	0.935704	Input_Muscle_A
162	Skeletal muscle (Adult)	H3K27me3	98.91	7.49	SRR12697617
-	-	Input	98.17	1.06741	Input_Muscle_B
163	Spleen (Adult)	H3K27me3	99.19	7.59	SRR12697622
-	-	Input	98	1.54947	InputYW_Spleen_A
164	Spleen (Adult)	H3K27me3	99.16	6.59	SRR12697623
-	-	Input	98.05	0.973889	InputYW_Spleen_B
165	Pectoralis major (35days); Control	H3K27me3	98.06	4.65	ERR2843796
-	Pectoralis major (35days); Control	Input	97.86	2.9	ERR2843798
166	Pectoralis major (35days); Control	H3K27me3	97.97	5.28	ERR2843799
-	Pectoralis major (35days); Control	Input	97.59	2.76	ERR2843801
167	Pectoralis major (35days); Control	H3K27me3	98.05	6.43	ERR2843802
-	Pectoralis major (35days); Control	Input	97.79	2.95	ERR2843804
168	Pectoralis major (35days); Temperature manipulation during embryogenesis	H3K27me3	98.12	5.02	ERR2843805
-	Pectoralis major (35days); Temperature manipulation during embryogenesis	Input	97.7	2.53	ERR2843807
169	Pectoralis major (35days); Temperature manipulation during embryogenesis	H3K27me3	98.26	6.64	ERR2843808
-	Pectoralis major (35days); Temperature manipulation during embryogenesis	Input	97.81	3.12	ERR2843810
170	Pectoralis major (35days); Temperature manipulation during embryogenesis	H3K27me3	98.26	7.34	ERR2843811
-	Pectoralis major (35days); Temperature manipulation during embryogenesis	Input	97.86	2.85	ERR2843813
171	Hypothalamus (35days); Control	H3K27me3	97.25	8.17	ERR2844021
-	Hypothalamus (35days); Control	Input	97.64	1.71	ERR2844027
172	Hypothalamus (35days); Control	H3K27me3	97.43	5.28	ERR2844022
-	Hypothalamus (35days); Control	Input	97.8	2.65	ERR2844028
173	Hypothalamus (35days); Control	H3K27me3	97.63	5.66	ERR2844023
-	Hypothalamus (35days); Control	Input	97.8	2.41	ERR2844029
174	Hypothalamus (35days); Temperature manipulation during embryogenesis	H3K27me3	97.36	6.23	ERR2844032
-	Hypothalamus (35days); Temperature manipulation during embryogenesis	Input	97.7	1.91	ERR2844038
175	Hypothalamus (35days); Temperature manipulation during embryogenesis	H3K27me3	97.63	7.19	ERR2844030
-	Hypothalamus (35days); Temperature manipulation during embryogenesis	Input	97.72	2.55	ERR2844036
176	Hypothalamus (35days); Temperature manipulation during embryogenesis	H3K27me3	97.74	8.4	ERR2844031
-	Hypothalamus (35days); Temperature manipulation during embryogenesis	Input	97.72	1.79	ERR2844037
177	Bursa of Fabricius; infected with Marek’s disease (5 days post infection); L63 chicken	H3K27me3	79.88	0.47	SRR1805772
178	Bursa of Fabricius; infected with Marek’s disease (5 days post infection); L63 chicken	H3K27me3	77.86	0.33	SRR1805773
179	Bursa of Fabricius; control (5 days post infection); L63 chicken	H3K27me3	79.83	0.52	SRR1805774
180	Bursa of Fabricius; control (5 days post infection); L63 chicken	H3K27me3	79.91	0.45	SRR1805775
181	Bursa of Fabricius; infected with Marek’s disease (10 days post infection); L63 chicken	H3K27me3	78.72	0.32	SRR1805776
182	Bursa of Fabricius; infected with Marek’s disease (10 days post infection); L63 chicken	H3K27me3	78.22	0.39	SRR1805777
183	Bursa of Fabricius; control (10 days post infection); L63 chicken	H3K27me3	80.25	0.5	SRR1805778
184	Bursa of Fabricius; control (10 days post infection); L63 chicken	H3K27me3	79.67	0.43	SRR1805779
185	Bursa of Fabricius; infected with Marek’s disease (5 days post infection); L72 chicken	H3K27me3	80.22	0.63	SRR1805780
186	Bursa of Fabricius; infected with Marek’s disease (5 days post infection); L72 chicken	H3K27me3	80.67	0.55	SRR1805781
187	Bursa of Fabricius; control (5 days post infection); L72 chicken	H3K27me3	80.17	0.8	SRR1805782
188	Bursa of Fabricius; control (5 days post infection); L72 chicken	H3K27me3	80.44	0.88	SRR1805783
189	Bursa of Fabricius; infected with Marek’s disease (10 days post infection); L72 chicken	H3K27me3	79.61	0.55	SRR1805784
190	Bursa of Fabricius; infected with Marek’s disease (10 days post infection); L72 chicken	H3K27me3	79.64	0.49	SRR1805785
191	Bursa of Fabricius; control (10 days post infection); L72 chicken	H3K27me3	77.17	0.87	SRR1805786
192	Bursa of Fabricius; control (10 days post infection); L72 chicken	H3K27me3	79.93	0.77	SRR1805787
193	Limb (HH21)	H3K27me3	94.75	0.532227	SRS1183759
-	Limb (HH21)	Input	97.04	1.28516	SRS1183755
194	Limb (HH21)	H3K27me3	96.44	1.41309	SRS1183760
-	Limb (HH21)	Input	96.04	1.59863	SRS1183756
195	Limb (HH32)	H3K27me3	96.55	1.33789	SRR2966724
-	Limb (HH32)	Input	96.12	1.66016	SRS1183740
196	Limb (HH32)	H3K27me3	96.98	1.79688	SRR2966725
-	Limb (HH32)	Input	96.11	1.73438	SRR2966730
197	Whole forelimb bud (HH20)	H3K27me3	98.88	5.43652	SRR7288093
-	Whole forelimb bud (HH20)	Input	92.91	1.54297	SRR7288091
198	Whole hindlimb bud (HH20)	H3K27me3	98.67	5.22559	SRR7288098
-	Whole hindlimb bud (HH20)	Input	46.52	1.88281	SRR7288095
199	Proximal forelimb (HH28)	H3K27me3	97.24	2.1709	SRR7288102
-	Proximal forelimb (HH28)	Input	99.12	2.18848	SRR7288100
200	Proximal hindlimb (HH28)	H3K27me3	99.16	3.91895	SRR7288108
-	Proximal hindlimb (HH28)	Input	99.29	1.9668	SRR7288106
201	Distal forelimb (HH28)	H3K27me3	97.45	2.4668	SRR7288105
-	Distal forelimb (HH28)	Input	99.03	2.3877	SRR7288103
202	Distal hindlimb (HH28)	H3K27me3	99.23	3.34863	SRR7288111
-	Distal hindlimb (HH28)	Input	99.25	2.33594	SRR7288109
203	Pectoralis major tissue (Day35)	H3K27me3	98.06	4.32715	ERR1993029
-	Pectoralis major tissue (Day35)	Input	97.86	2.69922	ERR1993031
204	Pectoralis major tissue (Day35)	H3K27me3	98.05	5.98633	ERR1993030
-	Pectoralis major tissue (Day35)	Input	97.79	2.74414	ERR1993032
205	Hypothalamus tissue (Day35)	H3K27me3	97.63	5.27539	ERR1993025
-	Hypothalamus tissue (Day35)	Input	97.8	2.24316	ERR1993027
206	Hypothalamus tissue (Day35)	H3K27me3	97.25	7.6084	ERR1993026
-	Hypothalamus tissue (Day35)	Input	97.64	1.58984	ERR1993028
207	Spinal neural tube (HH14)	H3K27me3	98.59	4.25488	SRR5000686
-	Spinal neural tube (HH14)	Input	99.42	5.77344	SRR5000690
208	Spinal neural tube (HH14)	H3K27me3	98.06	3.25293	SRR5000687
-	Spinal neural tube (HH14)	Input	99.09	4.71484	SRR5000691
209	Spinal neural tube (HH19)	H3K27me3	97.8	1.62109	SRR5000692
-	Spinal neural tube (HH19)	Input	97.99	1.26367	SRR5000693
210	Testis (Pachytene spermatocyte)	H3K27me3	94.79	2.68262	SRR1977506
-	Testis (Pachytene spermatocyte)	Input	96.26	2.69238	SRR1977507
211	Testis (Round spermatid)	H3K27me3	96.19	2.48633	SRR1977536
-	Testis (Round spermatid)	Input	96.33	1.99805	SRR1977537
212	Thymus tissue	H3K27me3	81.39	0.301758	SRR363393
213	Thymus tissue	H3K27me3	71.22	0.262695	SRR363397
214	Whole embryo (HH16)	H3K27me3	94.4	1.22754	SRS1183768
-	Whole embryo (HH16)	Input	96.23	3.00488	SRS1183764
215	Whole embryo (HH16)	H3K27me3	97.35	1.34766	SRR2966686
-	Whole embryo (HH16)	Input	95.7	1.60547	SRS1183763
216	Whole embryo (HH21)	H3K27me3	96.58	0.826172	SRS1183752
-	Whole embryo (HH21)	Input	96.44	1.67969	SRS1183748
217	Whole embryo (HH21)	H3K27me3	96.78	1.5127	SRR2966713
-	Whole embryo (HH21)	Input	95.98	1.69727	SRS1183747
218	Whole embryo (HH32)	H3K27me3	94.11	2.02539	SRS1183777
-	Whole embryo (HH32)	Input	96.54	1.82812	SRS1183774
219	Whole embryo (HH32)	H3K27me3	97.7	1.35938	SRR2966736
-	Whole embryo (HH32)	Input	96.54	1.2002	SRR2966742
220	Non-keratinized feather filament (E14)	CTCF	93.44	2.24	SRR10014264
221	Non-keratinized feather filament (E14)	CTCF	95.12	1.09	SRR10014265
-	Non-keratinized feather filament (E14)	Input	98.9	3.31	SRR10014263
222	Leg scale skin (E14)	CTCF	93.3	2.32	SRR10014267
223	Leg scale skin (E14)	CTCF	95.69	1.43	SRR10014268
-	Leg scale skin (E14)	Input	98.36	4.32	SRR10014266
224	Adipose (Adult)	CTCF	96.89	4.95	SRR12697201
-	-	Input	98.36	1.59652	Input_Adipose_A
225	Adipose (Adult)	CTCF	87.34	3.55	SRR12697202
-	-	Input	98.31	1.03095	Input_Adipose_B
226	Cerebellum (Adult)	CTCF	89.12	3.9	SRR12697207
-	-	Input	98.33	1.41778	InputCTCF_Cerebellum_A
227	Cerebellum (Adult)	CTCF	91.09	4.29	SRR12697208
-	-	Input	98.28	1.17502	InputCTCF_Cerebellum_B
228	Cerebral cortex (Adult)	CTCF	88.2	5.11	SRR12697213
-	-	Input	36.28	7.1449	Input_Cortex_A
229	Cerebral cortex (Adult)	CTCF	98.08	2.09	SRR12697214
-	-	Input	98.38	1.39291	InputCTCF_Cortex_B
230	Hypothalamus (Adult)	CTCF	76.03	5	SRR12697219
-	-	Input	52.51	3.37092	Input_Hypothalamus_A
231	Hypothalamus (Adult)	CTCF	74.05	4.77	SRR12697220
-	-	Input	32.9	4.25995	Input_Hypothalamus_B
232	Liver (Adult)	CTCF	97.44	2.3	SRR12697225
-	-	Input	98.44	1.08337	InputCTCF_Liver_A
233	Liver (Adult)	CTCF	97.5	5.15	SRR12697226
-	-	Input	98.56	1.06297	InputCTCF_Liver_B
234	Lung (Adult)	CTCF	96.48	1.58	SRR12697231
-	-	Input	97.83	1.10119	InputYW_Lung_A
235	Lung (Adult)	CTCF	95.59	1.63	SRR12697232
-	-	Input	98.19	1.97797	Input3_Lung_B
236	Skeletal muscle (Adult)	CTCF	96.42	2.04	SRR12697237
-	-	Input	98.11	0.935704	Input_Muscle_A
237	Skeletal muscle (Adult)	CTCF	80.1	4.23	SRR12697238
-	-	Input	98.17	1.06741	Input_Muscle_B
238	Spleen (Adult)	CTCF	97.15	1.97	SRR12697243
-	-	Input	98	1.54947	InputYW_Spleen_A
239	Spleen (Adult)	CTCF	97.26	2.79	SRR12697244
-	-	Input	98.05	0.973889	InputYW_Spleen_B
240	Whole forelimb bud (HH20)	CTCF	97.08	6.84277	SRR7288094
241	Whole hindlimb bud (HH20)	CTCF	96.61	6.43848	SRR7288099
242	Erythroblast cell	CTCF	98.52	4.07617	SRR1020291
-	Erythroblast cell	Input	98.95	4.65332	SRR1020290
243	Erythroblast cell	CTCF	98.72	4.22266	SRR1020292
-	Erythroblast cell	Input	98.95	4.65332	SRR1020290
244	DT40 cell	CTCF	98.45	3.83105	SRR1020293
245	Embryo	CTCF	96.38	1.5293	DRR088858
-	Embryo	Input	97.38	1.55176	DRR088857
246	Embryo	CTCF	97.4	1.69629	DRR088859
-	Embryo	Input	97.38	1.55176	DRR088857
247	Whole embryo (HH6)	ATAC-seq	97.87	7.2207	DRR138947
248	Whole embryo (HH6)	ATAC-seq	97.96	7.70312	DRR138948
249	Whole embryo (HH6)	ATAC-seq	97.96	6.9375	DRR138949
250	Whole embryo (HH11)	ATAC-seq	98.62	6.39258	DRR138950
251	Whole embryo (HH11)	ATAC-seq	98.44	6.21094	DRR138951
252	Whole embryo (HH11)	ATAC-seq	98.23	6.52051	DRR138952
253	Whole embryo (HH16)	ATAC-seq	98.67	6.46387	DRR138953
254	Whole embryo (HH16)	ATAC-seq	98.7	6.54102	DRR138954
255	Whole embryo (HH16)	ATAC-seq	98.65	6.10059	DRR138955
256	Whole embryo (HH19)	ATAC-seq	98.69	6.24707	DRR138956
257	Whole embryo (HH19)	ATAC-seq	98.63	7.18652	DRR138957
258	Whole embryo (HH19)	ATAC-seq	98.66	7.48535	DRR138958
259	Whole embryo (HH24)	ATAC-seq	98.46	6.58984	DRR138959
260	Whole embryo (HH24)	ATAC-seq	98.39	6.46973	DRR138960
261	Whole embryo (HH24)	ATAC-seq	98.64	7.2041	DRR138961
262	Whole embryo (HH28)	ATAC-seq	98.52	5.85547	DRR138962
263	Whole embryo (HH28)	ATAC-seq	98.58	5.5	DRR138963
264	Whole embryo (HH28)	ATAC-seq	98.52	5.79297	DRR138964
265	Whole embryo (HH32)	ATAC-seq	98.44	6.74609	DRR138965
266	Whole embryo (HH32)	ATAC-seq	98.39	6.86719	DRR138966
267	Whole embryo (HH32)	ATAC-seq	98.44	7.47266	DRR138967
268	Whole embryo (HH38)	ATAC-seq	98.24	7.36035	DRR138968
269	Whole embryo (HH38)	ATAC-seq	98.29	6.75098	DRR138969
270	Whole embryo (HH38)	ATAC-seq	98.21	7.0166	DRR138970
271	Frontonasal prominences (HH24)	ATAC-seq	97.6	7.00586	SRR6418911
272	Flank somatopleure (HH18)	ATAC-seq	98.29	5.43	SRR10059734
273	Flank somatopleure (HH18)	ATAC-seq	97.15	5.66	SRR10059735
274	Flank somatopleure (HH18)	ATAC-seq	98.53	8.39	SRR10059736
275	Forelimb somatopleure (HH18)	ATAC-seq	98.83	5.31	SRR10059737
276	Forelimb somatopleure (HH18)	ATAC-seq	98.59	5.59	SRR10059738
277	Forelimb somatopleure (HH18)	ATAC-seq	98.71	6.13	SRR10059739
278	Hindlimb somatopleure (HH18)	ATAC-seq	98.52	5.62	SRR10059740
279	Hindlimb somatopleure (HH18)	ATAC-seq	98.9	5.74	SRR10059741
280	Hindlimb somatopleure (HH18)	ATAC-seq	98.8	4.8	SRR10059742
281	Developing retinal cells (ThrbCRM1_positive)	ATAC-seq	96.78	6.34	SRR11916722
282	Developing retinal cells (ThrbCRM1_positive)	ATAC-seq	96.95	5.28	SRR11916723
283	Developing retinal cells (ThrbCRM1_positive)	ATAC-seq	97.39	3.48	SRR11916724
284	Developing retinal cells (ThrbCRM1_negative)	ATAC-seq	97.15	4.63	SRR11916725
285	Developing retinal cells (ThrbCRM1_negative)	ATAC-seq	93.61	7.46	SRR11916726
286	Epithelial somite (HH14)	ATAC-seq	99.39	21.34	SRR10917264
287	Epithelial somite (HH14)	ATAC-seq	99.27	16.2	SRR10917265
288	Epithelial somite (HH14)	ATAC-seq	98.74	19.07	SRR10917266
289	Differentiated somite (HH14)	ATAC-seq	99.23	16.05	SRR10917273
290	Differentiated somite (HH14)	ATAC-seq	99.37	19.19	SRR10917275
291	Differentiated somite (HH14)	ATAC-seq	99.34	20.16	SRR10917276
292	Maturing somite (HH14)	ATAC-seq	99.33	19.05	SRR10917280
293	Maturing somite (HH14)	ATAC-seq	99.32	16.65	SRR10917281
294	Maturing somite (HH14)	ATAC-seq	98.57	20.35	SRR10917282
295	Presomitic mesoderm (HH14)	ATAC-seq	99.38	16.94	SRR10917274
296	Presomitic mesoderm (HH14)	ATAC-seq	99.12	20.57	SRR10917285
297	Presomitic mesoderm (HH14)	ATAC-seq	99.13	17.26	SRR10917286
298	Lung (Adult)	ATAC-seq	96.59	4.48	SRR11059133
299	Lung (Adult)	ATAC-seq	97.31	24.52	SAMN14080451
300	Lung (Adult)	ATAC-seq	97.53	6.84	SAMN14080450
301	Lung (Adult)	ATAC-seq	98.99	19.67	SRR11059141
302	Lung (Adult)	ATAC-seq	96.59	4.43	SRR11059142
303	Keel_E10	ATAC-seq	98.42	7.72	SRR6713569
304	Keel_E10	ATAC-seq	98.14	7.58	SRR6713570
305	Keel_E10	ATAC-seq	97.73	7.58	SRR6713592
306	Full_sternum_E10	ATAC-seq	98.45	8.14	SRR6713573
307	Full_sternum_E10	ATAC-seq	97.78	6.66	SRR6713574
308	Full_sternum_E10	ATAC-seq	98.6	8.53	SRR6713580
309	Inferior_sternum_E9	ATAC-seq	98.45	5.81	SRR6713575
310	Inferior_sternum_E9	ATAC-seq	98.58	6.69	SRR6713576
311	Inferior_sternum_E9	ATAC-seq	98.36	6	SRR6713578
312	Wing buds (HH20)	ATAC-seq	94.51	15.99	SRR13428037
313	Wing buds (HH20)	ATAC-seq	94.61	20.19	SRR13428038
314	Wing buds (HH22)	ATAC-seq	95.12	16.54	SRR13428040
315	Wing buds (HH22)	ATAC-seq	95.03	25.03	SRR13428039
316	Wing buds (HH24)	ATAC-seq	97.52	22.04	SRR13428041
317	Wing buds (HH24)	ATAC-seq	97.68	24.53	SRR13428042
318	Wing buds (HH24)	ATAC-seq	97.52	22.04	SRR11878466
319	Wing buds (HH24)	ATAC-seq	97.68	24.53	SRR11878467
320	Forelimb_E4.5	ATAC-seq	97.6	6.67	SRR6713585
321	Forelimb_E4.5	ATAC-seq	98.3	6.54	SRR6713586
322	Forelimb_E4.5	ATAC-seq	98.63	6.73	SRR6713579
323	Hindlimb_E4.5	ATAC-seq	98.67	7	SRR6713571
324	Hindlimb_E4.5	ATAC-seq	98.45	5.75	SRR6713572
325	Hindlimb_E4.5	ATAC-seq	98.65	6.44	SRR6713577
326	Flight_muscle_E9	ATAC-seq	98	7.2	SRR6713587
327	Flight_muscle_E9	ATAC-seq	97.66	7.09	SRR6713588
328	Flight_muscle_E9	ATAC-seq	98.36	8	SRR6713582
329	Flight_muscle_E10	ATAC-seq	98.27	7.25	SRR6713581
330	Flight_muscle_E10	ATAC-seq	98.15	7.74	SRR6713583
331	Flight_muscle_E10	ATAC-seq	97.68	7.4	SRR6713584
332	Superior_sternum_E9	ATAC-seq	97.71	6.72	SRR6713589
333	Superior_sternum_E9	ATAC-seq	98.26	6.04	SRR6713590
334	Superior_sternum_E9	ATAC-seq	98.3	7.09	SRR6713591
335	Metatarsal skin (E12); treated with RCAS-CTNNB1	ATAC-seq	95.66	1.7	SRR6782016
336	Metatarsal skin (E12); treated with RCAS-CTNNB1	ATAC-seq	96.54	1.76	SRR6782017
337	Metatarsal skin (E12); treated with RCAS-GFP	ATAC-seq	98.29	1.58	SRR6782018
338	Metatarsal skin (E12); treated with RCAS-GFP	ATAC-seq	98.2	1.54	SRR6782019
339	Metatarsal skin (E12); treated with Retinoic acid	ATAC-seq	97.37	1.84	SRR6782020
340	Metatarsal skin (E12); treated with Retinoic acid	ATAC-seq	97.42	1.74	SRR6782021
341	Neural folds (HH9); Control	ATAC-seq	91.56	8.89	SRR13394417
342	Neural folds (HH9); Control	ATAC-seq	92.53	6.99	SRR13394418
343	Neural folds (HH9); Wnt knockdown	ATAC-seq	90.65	5.93	SRR13394419
344	Neural folds (HH9); Wnt knockdown	ATAC-seq	92.99	5.21	SRR13394420
345	Neural crest (HH6)	ATAC-seq	79.84	0.89	SRR10279638
346	Neural crest (HH6)	ATAC-seq	93.64	1.84	SRR10279639
347	Neural crest (HH9)	ATAC-seq	94.45	1.26	SRR10279640
348	Neural crest (HH9)	ATAC-seq	91.28	2.08	SRR10279641
349	Neural crest (HH10); (NC2+ cells)	ATAC-seq	90.05	1.16	SRR8492041
350	Neural crest (HH10); (NC2+ cells)	ATAC-seq	86.22	3.67	SRR8492042
351	Neural crest (HH10); (NC2+ cells)	ATAC-seq	88.17	3.76	SRR8492043
352	Negative control (HH10); (NC2- cells)	ATAC-seq	94.22	3.84	SRR8492044
353	Negative control (HH10); (NC2- cells)	ATAC-seq	91.51	4.53	SRR8492045
354	Negative control (HH10); (NC2- cells)	ATAC-seq	90.55	4.6	SRR8492046
355	Neural crest (HH10); (E2+ cells)	ATAC-seq	93.44	1.67	SRR8492047
356	Neural crest (HH10); (E2+ cells)	ATAC-seq	93.19	3.01	SRR8492048
357	Neural crest (HH10); (E2+ cells)	ATAC-seq	94.73	0.84	SRR8492049
358	Neural crest (HH18); (NC2+\, E2+ cells)	ATAC-seq	95.93	3.03	SRR8492050
359	Neural crest (HH18); (NC2+\, E2+ cells)	ATAC-seq	95.18	3.08	SRR8492051
360	Neural crest (HH18); (NC2+\, E2+ cells)	ATAC-seq	95.58	2.07	SRR8492052
361	Neural crest (HH18); (NC2-\, E2+ cells)	ATAC-seq	96.36	3.3	SRR8492053
362	Neural crest (HH18); (NC2-\, E2+ cells)	ATAC-seq	97.45	1.91	SRR8492054
363	Neural crest (HH18); (NC2-\, E2+ cells)	ATAC-seq	95.38	2.56	SRR8492055
364	Negative control (HH18); (NC2-\, E2- cells)	ATAC-seq	95.23	2.14	SRR8492056
365	Negative control (HH18); (NC2-\, E2- cells)	ATAC-seq	96.77	0.28	SRR8492057
366	Negative control (HH18); (NC2-\, E2- cells)	ATAC-seq	93.93	2.39	SRR8492058
367	Neural crest (HH25); (NC2+\, E2+ cells)	ATAC-seq	96.67	2.02	SRR8492059
368	Neural crest (HH25); (NC2+\, E2+ cells)	ATAC-seq	97.02	2.17	SRR8492060
369	Neural crest (HH25); (NC2+\, E2+ cells)	ATAC-seq	95.12	4.19	SRR8492061
370	Neural crest (HH25); (NC2-\, E2+ cells)	ATAC-seq	97.86	2.38	SRR8492062
371	Neural crest (HH25); (NC2-\, E2+ cells)	ATAC-seq	97.95	2.19	SRR8492063
372	Neural crest (HH25); (NC2-\, E2+ cells)	ATAC-seq	97.79	2.27	SRR8492064
373	Negative control (HH25); (NC2-\, E2- cells)	ATAC-seq	95.91	2.56	SRR8492065
374	Negative control (HH25); (NC2-\, E2- cells)	ATAC-seq	97.39	1.79	SRR8492066
375	Negative control (HH25); (NC2-\, E2- cells)	ATAC-seq	98.02	2.23	SRR8492067
376	Duodenum (7weeks); Low body weight	ATAC-seq	96.74	4.41	SRR12322432
377	Duodenum (7weeks); Low body weight	ATAC-seq	98.84	4.33	SRR12322433
378	Duodenum (7weeks); High body weight	ATAC-seq	98.28	5.86	SRR12322434
379	Duodenum (7weeks); High body weight	ATAC-seq	98.85	4.94	SRR12322435
